# Supplementary material for: Fitness effects of CRISPR endonucleases in Drosophila melanogaster populations
Source: eLife. 2022 Sep 22;11:e71809. doi: 10.7554/eLife.71809 (PMC9545523; doi:10.7554/eLife.71809)
Supplement: Supplementary file 4. [file elife-71809-supp4.zip]

Archive with 18 entries (17 files):
- constructs/
- __MACOSX/._constructs
- constructs/FACacN.ape
- __MACOSX/constructs/._FACacN.ape
- constructs/FACacN4.ape
- __MACOSX/constructs/._FACacN4.ape
- constructs/README.txt
- __MACOSX/constructs/._README.txt
- constructs/AutosomeC.ape
- __MACOSX/constructs/._AutosomeC.ape
- constructs/FACacR.ape
- __MACOSX/constructs/._FACacR.ape
- constructs/FACacNf4.ape
- __MACOSX/constructs/._FACacNf4.ape
- constructs/AutosomeD.ape
- __MACOSX/constructs/._AutosomeD.ape
- constructs/BHDgNf1v2.ape
- __MACOSX/constructs/._BHDgNf1v2.ape
