# Supplementary material for: Fitness effects of CRISPR endonucleases in Drosophila melanogaster populations
Source: eLife. 2022 Sep 22;11:e71809. doi: 10.7554/eLife.71809 (PMC9545523; doi:10.7554/eLife.71809)
Supplement: Supplementary file 4. [file elife-71809-supp4.zip › constructs/README.txt]

AutosomeC.ape	insertion site for EGFP on chromosome 2L
AutosomeD.ape	construct target site on chromosome 3L
BHDgNF1v2.ape	Cas9HF1 homing drive 
FACacN.ape		Cas9_no-gRNAs construct
FACacN4.ape		Cas9_gRNAs construct
FACacNf4.ape	Cas9HF1_gRNAs construct
FACacR.ape		no-Cas9_no-gRNAs construct
