# Supplementary material for: Fitness effects of CRISPR endonucleases in Drosophila melanogaster populations
Source: eLife. 2022 Sep 22;11:e71809. doi: 10.7554/eLife.71809 (PMC9545523; doi:10.7554/eLife.71809)
Supplement: Supplementary file 4. [file elife-71809-supp4.zip › constructs/AutosomeC.ape]

LOCUS       autosome3               8251 bp ds-DNA     linear       21-JUN-2017
DEFINITION  .
ACCESSION   
VERSION     
SOURCE      .
  ORGANISM  .
COMMENT     
COMMENT     
COMMENT     ApEinfo:methylated:0
FEATURES             Location/Qualifiers
     gene            complement(7660..8251)
                     /locus_tag="Ugt37a1 (partial)"
                     /ApEinfo_label="Ugt37a1 (partial)"
                     /ApEinfo_fwdcolor="#ff797d"
                     /ApEinfo_revcolor="#ff797d"
                     /ApEinfo_graphicformat="arrow_data {{0 1 2 0 0 -1} {} 0}
                     width 5 offset 0"
     gene            1..505
                     /locus_tag="RtGEF (partial)"
                     /ApEinfo_label="RtGEF (partial)"
                     /ApEinfo_fwdcolor="#ff797d"
                     /ApEinfo_revcolor="#ff102f"
                     /ApEinfo_graphicformat="arrow_data {{0 1 2 0 0 -1} {} 0}
                     width 5 offset 0"
     misc_binding    3793..3812
                     /locus_tag="gRNA Target Site"
                     /ApEinfo_label="gRNA Target Site"
                     /ApEinfo_fwdcolor="#ff4809"
                     /ApEinfo_revcolor="#ff4809"
                     /ApEinfo_graphicformat="arrow_data {{0 1 2 0 0 -1} {} 0}
                     width 5 offset 0"
ORIGIN
        1 TCTGCTTCTA TCTTATTATC ATGCGATCTA TCAAAGAGGT TTCGGTATGT CTGAGAAATT
       61 TGCATGTTAG TCAAAAATAC TTTGCAGATC GCATGCATAA TTTGAACTTC GGGCAAATTT
      121 AACAACATCG AACATCTGCT TATAGCCCAT CAGAACATAA ATAATTCGTT ATAATGCCTA
      181 GATTTAATCT TCATTGTAAG AGCCTAGCAC AACATGCATA TTTTACTGGC ATAGATTCTA
      241 CACATATTAG ACTTATTGTA TTTTACCTAT TTTACGACGT TGCCACCATG CAACTTTTGA
      301 GAGCTGCTTG TGTAAGTTAT ACGAATAGAT AGACCCAGTT TTGATCTTAA CTTTGACGAT
      361 GATTTCAAAT GGACAATGCA AAATTATTAA AAATGTGCCA ATACTTTAGT AAGATGCAGC
      421 AACGTACGAA GAATCGCTCA AAAAGTTGTA TTTACCGATT ATACCTAGAA CATTTATTGG
      481 ATTAATATAC ACGCACAGAA AATGTAAATG AATTCGAGGC TTTCATTGAG TTAGTACATA
      541 CATTCGCAAG TGGCAGCATC TAGAGATTGC AATCGAAACC CACATAAGCA GAACAGAACA
      601 GAACCACTCC GGATCCCAAG AATGCCTAAC GATTTAACGA GTCTAAAACA ATGTATAACC
      661 GCTATCGCTT GTCTGACAAT TTTTGCTGAA TAATTCGGAG TGCCAGGCGG CTTTTCTGCT
      721 CTGCTTCGTG CGACTTGGCA AGAGGAAACC CGTGTCCGAC TGCAGGGGAG CATAATGAGA
      781 TTGCAATCAG TCAGCGTCAG CGGGAACATG GAGTGGCAAT GGCGCTGGTA GTGACGGTGG
      841 TAGTGGCGGT GGCAGCGGCA GATGGCGACA AATGAGCAAC AAACCACGTC AAGAGCGAGC
      901 GACATTGTTG GCAAAACAAT TTCAGTGTGT CAGTAAGGAT TTGAGAACAA TGCAGGCTGC
      961 CTGCTTGGTT GGTTCCCTGG CTGACTCGTT GGCTGGCTGA CTTGGCCGGA ATGTGTCACT
     1021 TCCACTGCCT GGGCTCGGAG GGCCGTGGAA CCCGGGTGCG CGGTAACTTT GGACTTGCGG
     1081 ATACGAAGGC TGGCGGAAGT TTTCGCATGC AATCTGAGAG GTTGGTCCTC CCTCTGCTTG
     1141 TTGGCCGAAA TTTATTGCAG CTGCTTAGTT AAACGGTTAG ATATTGTGGC ACCTAGGGCC
     1201 TGTGGCTACA CTCCGGCTTT AATGGCAATC ATTAGTGCCT TGCTCTCTGG CTGGCTGCTC
     1261 TTCATATTTT CCAGCTATTA AATTATTAAT AATTAGCAAT TACCGCCTGG TTAGCAATTT
     1321 ATTAAGACCT ACACGGAGAG AAAGAGGATG CTGGCTGCTT TGGAGGGGGA TGTTGCAATA
     1381 AATTAAAACT AGGTGTATCG CTAATATATT CCATCGAGAA TGTATTCTTT TTTGTTATTC
     1441 AGAAGAAGTA TGCCTAAGTT TACTTAGCTC ACATAAGATA CTTCAATTAC TATTGCGAAA
     1501 AGGTTTGAGT ATATTTTGAA TTTTATGATA AGCAACTGAT GAAGATCCTC ATGGAAATTA
     1561 CCTAACCAAA AAGCACATCA TTAGAATGAG TTAGGTTTTT AGTTAAGTCT CAATCCTCTG
     1621 GGCTAGGAAT TTAATTTTAA AATCTTTTTT TTAAGTGCTC TGTGCTGACG CCTGACACCA
     1681 ATTCATCCTG CAGTGTGTCC GTCCTCAGTT GAATTACAAA ATCATAGGCT TGATGGAACC
     1741 GACAGGTGGG GCAAATAACA CTGGCGCTGC ACTGGAATTA ACTCTTCTAC CTAAACCTCC
     1801 TAAAGTCTAA AAAAAAATCC ATCTTAACTC TGGCGCGGAG TTAACCCATT TTCAACGCAA
     1861 AACCATGGAT GTCAGCCATG CAGATTCATC TGGCGATAAC TCGACCTGAA ACTGAAATTA
     1921 TAATGTAAAC CACGATATCT GCATTGCATA TGCAGCAATT GTGTTTTATG GCTTGTCTCA
     1981 TTTGCTTAAC CATGGTTGTT GGTGGTGGAA TACGTATTAT TACATATTAA TAGATCCACT
     2041 GATTCATAAT ATTAAGTGTG GAGAAATTCA CAGTTTCCAG TACCCATTTG CCTTTAGCTT
     2101 TTACTTTTGT TTCGACTTTA GGGGAATATG CTGTGGGTTT CCTGGGGCCT GTCCACGAAG
     2161 GAGATTAGCT ATTATAAATG GCTCTTAATT ATGGTTTGCA GCACCTCCGA TTTAAGCATA
     2221 CTTCCCCAAC TGGACCAACT CATTTACTTT GAGGCGGAGA CAGTAACTGA CAGCGAAATC
     2281 ATTTATCATG CTTAATTACC CGATTGAAGC AATTCTGTAA TCAGGTATAC CACTAATTAT
     2341 TTCCCATTGT AATTGGATCT TTCCTTTCCT AACCCTGCGA TCTTAGAACT CAAGTTAGAC
     2401 GGAAGCATGA AATATTGCTC TTAATTAATG TTTAGTAATA CATTATCTTT TACAAGTCTA
     2461 GAACATGGAG TGTAGTTCAC TCTAAGCTGA CTTTGCTTTG CAGGGCTAAT TTATCTGCAG
     2521 TAAATAAACA AGATAAAACT ACGCGCTATA GTCGACTATC ATATACTTAG CTAGCTAAGT
     2581 AGCTGTACGA CAGAGATTGA ATTTGAATAT CGAAATGATT CTGTACATCG GTACTGTGCT
     2641 CATATTTCGA ATGCAATATG CCAAGATGAT ATTAGCCAAC AGCAGCCTAG AAACACTTTT
     2701 CCGTGGCTGA GCATCAAGCC ATGTGACCCA GATTGGCCAC CACATCCATC GTCAGCAGCT
     2761 CATCATCTAC CGTAGTCGTG AGTAGCGGCA CAAACTCAGT AGGCGACAGA AGAACGACCC
     2821 GACAGAACGT CATCGATATT GGTACTCTCG TTTGCATCGG CGTACGTATA CGCAGCGTTG
     2881 GCTGGCTTCG ATTCTCGATG GCTCAATTCG ATCGGTGTCA ATGCAATGCG ATGCTTCTAA
     2941 CCCAATTCAC GGACCACGTT TTCAAATTTC TCGACGGCTG CGGAATTACA TGCATACACA
     3001 GAAAAATATG TAGAGCTTAA TGATTCTATA TGCGAGCACT ACAAAATTGT TCATTCAAGT
     3061 TTGCACTCTA TTGTGTCTAG TATTAATTAC ATTTTAATCA ACTTTTTATC AACTTTTAAT
     3121 TGTGAGAGAT AAAATATTTT GGAGTATTTT TCCGCGTATT CCGTTTAACA TAGCAAAGCT
     3181 ACTAGAAAAG GTTTTCCTGT GTTTCCGCCT TCTGTGCTCT GGCATTTGTC AGCGATCATT
     3241 TGGCGTCGCT TTTTGGCCCA AAGTCGAACC ACAAGAGTGG CGCGGTCGCT GAGCACTAAT
     3301 GGTTGGTGGT GGCTCATCTC CGGCTCCATC TCCATCTCCG TCTCCATCGC TTGTGACCCT
     3361 AATTACATTC AAAGCGAGCG TGCCAGCTTC GGGACACTTC GAGTATATTT ATTATTGACT
     3421 GCTGTTATTA ATGCCCGACG AAAACGCGTT TGACACCCGC TTTCAGCACT TTCCGCACAC
     3481 GAAAATTGAA CAAATGTACA CTGTGCAGCA GAGAAAAGTG TAGAGCACGT AGGAAAATGG
     3541 CTGAAACTGA AAATATCTAG TGGTTTCTTT GTAATCGAAT TCCGTTTCAG TGAAGTTGGC
     3601 AGGATTGATC TTCAAAACCG TTCGGTTTGA ATGGATCGTG GGTCAGCACT GTGCTGGCCA
     3661 TAAGTCAGCC CCATGCGTCC ACATGAAGGC CATTCGATCC GCTAGGTGAG TGATGAGTGA
     3721 TCGCTATGCG ATTCGCAGCG CCTTTAATAA GTGCACTTAC ATATGTCTGC GCTCGCACGT
     3781 CGAAGATTAA AAGCAAACAA TGGGTACGTC GGAGGTGGCC ATATCGCACT ACACTACTAC
     3841 ACTACACTAT ACTACAATAT ATATAATAAC GGAATCCGCG GACCGGTGCG AAATCGAAAA
     3901 GTGCAACGGA AAATTGCACT GCCAACTCCG CTAAGCAAGC CCCTCCCCCC CCCCCTTCTG
     3961 CACACCATAC ATAGTTTTCC AAGCATCCAT CGACAGCACT TTCATTTTCA CGCTCATCCA
     4021 ACTCGCGACT CGCTCACAAT GGGGCTTATT AATCATATAA TTATGTCGGG TTGTGTTGTG
     4081 TAGGGGCCCG AGTAGTGTGA GGTGTAGAAT TAAGTTAGTA AATCGTTGGC ATTGTCTGCT
     4141 GTCTCTTGAC GTCTCTGTTC CATTCCCCCC GCCCCTTTAT TGTTAGTTTT TATGGATCTT
     4201 AGGGCTTTCT GGGGTCATGG CTGTCGAAAA AAATCAGACG CAGCGGGATA TGGCCTAAAG
     4261 ATTTGATAGT GAAATGGGCC GACTTTATGG AGCATTGGTA GTGGGGGAGG TGGTATTGCC
     4321 CTTCGGGAAT GCAAAGTGAA AATTCCGGGA AGAGCTCAGC TTGGGAAAAG TTCGAATTAG
     4381 TTTGCTCAAG TAGCGGTTAT AAATGGTGTG GTTCTGAAGT TCGTGTTGGT GCTAAAATGG
     4441 ACGAAAACAC CAAATGACCT TTGCTGAGGC GGGTCAGAAT TGGAATACAT TATTTGATCA
     4501 CTTAAAAAGC TTTAAAACTG TGGGGGAAGT ATCATTAGCA TGATTTAAGT GCCTTCAAAA
     4561 GGCATTTATA AAAGGTATGT GCTCTTCCAT TTTTTATGCA TGAAAGTTTG AGCATCCATA
     4621 GCATTTTAAT AAATTCATAA ACTCTGAGAA CTCTGCTTAC GTAGACATTT GCTTGTCAAT
     4681 TTAAATTCTC TAAAGTATCG CACTAATTTA GTTATTAAAA TATAGTTGAA GAGACAATTA
     4741 AAAACTTCGG GCACTTAAGC CTGGAAAGAG AAATTCTTAA GTGAGGTTTT TATTAGAAAT
     4801 TCACTGAAGT CGTGGATGTT GAATTCCCTT GCCCGTCACT TTTAGTGAAT CGAAATCAGA
     4861 CCTCTTGGAT TTGATCTACT CAAACTCAGG CAATGTTAAT TGTGCAGCTT TCGGCGATTA
     4921 TCTTCGGATG GCTCTCACAG AGACCCATTA GGCTATACGT ATAGCCTGGT TTATGGTTTA
     4981 TAGAAATCCG ACGAGGAAAG CAACAAAGCG GCCCAAATGA GTTTCATCGG GCCGCAGATT
     5041 TAATGGCCCA AACCCATTTA AGGTGGCTTA CTACACTTTC GCCCTGCGCC CAATTCCGTT
     5101 TATTTTCTTA GCTGCTTTTT CGCAATTATT TCGAGAAAGA GTTGGAAATT GCAAGCAAAT
     5161 AAAAATTAGC AAAACCTGGC AAAGTAAATA AACCAGGGAG AGAAGTGTGC GGTTGAAGCC
     5221 CAAGTGGCGG AGCAATTGTG TGGGAATCAG CAGATTCAAT GGGAAAATGA CTTAATGCGG
     5281 AGTGGAGTGT GGTGCCGGGT TCAGGGAATA CACATAGCCA CGAAATGGCA CAGAGATCTC
     5341 CCACAATCTG CACAACTCTC TGGTCCGGAG GCCCTGGATC CAAGGAACCT ACTTTATGGA
     5401 GTGCCGGCAA TAATATGCCA AAACTAACGG GTGTCGCGTA AAATCGCAAT CAACGCAAGT
     5461 CCCCCGGAAG ATAACTTCTT GTTCATTACC CCCTTTTGGA TAGTCACTTT CCGCCTCCAC
     5521 AGCACTGGGA GAAATAGTAG GATACATATT CCATAAATAT ATAATATATA TTCTATGAAT
     5581 CATATATACA ATACGAGCAT ATAATAAGAA TAAATGCACG CAATCTATAC GCAAATAGTT
     5641 TTATAACTAA CTATTACACT CAAATTCTGA ATTTCTCGCA GTGCACCACG TCTGGTCCAC
     5701 TCCATTTGGT GTGTATATTT TTTTTGACTT TTACCAACGG TAAATTGAAA TACGCAGTTG
     5761 ATTAGCAGGG GGCGGGACCG GGGGGCGTGG CTAGTTGGTT TCTTCTGGCC GTGACCGCCA
     5821 CCGTTGTCAC TCAGAATGGG CCAAAACGCA CGCTGGAATT GGCCAGGCCA GCTAATTTCA
     5881 AAGGTAAGCG CGTCAAGAAC AGTTATGAGC TCCGAGCCGA AATGGAATGG CCATTCTGAG
     5941 GAACGGGAAA TGGGTATGGG GATTGGGATT GTGCCTGGGT TTGGGTTTGG GAATTGGTTG
     6001 GCCATGGCCA TGGTCGTGGC TGAGAATGGG CCAAGATGGG TTTTGGTGAA CTCGGATGGA
     6061 GCGATGGACC GATGGACCGA CCGCCTTGGG ATGCCGCCAG CCACTCGCAA AACGAGACGA
     6121 ACCGAAGGAA GAGACCTAAA AATGTGCTTA GAAATGCGCG ATGGCCAAGA GCGACGCGTT
     6181 CTGCAGAAAA AAACATGACT TGAAACTGGT ATTTAAACTA ATGGCCTGAA GTGCATAATC
     6241 GTAGCGGTGC GATTTTCACC TTTCAACATA CTACTAAGAA TTAAATTATA AAATTTGTGA
     6301 TACGTTCATC TATTAGTTTC ATTTAATTTT CAGATATTAT GCTAGGCAGA CATTCATCAA
     6361 CTGAGGTAAC AACAAAGACA TATAAAATTT GTAACTACTA ATAATTTTAA GTACTTATCT
     6421 AGTCTGTTAT TTCCCGGTTT TATAGGGTAT TTATGGGCAT GACAAAGAAG AGACAAAGTT
     6481 ACGCGTGCAA CGCATTGCGA CACCGAGAAT GTTATTCTGG TTGGGATTGA GTTGGAAATG
     6541 GGCCGGTTAC GGTTACAAAG TTGCTGCTAA AGTGGTTGCC GCAAGTTGCA CGTTGCAGGT
     6601 TGCTGTTGCA GATGTACTTG TACTTGCACT TGCAGTTGCT GCGGCAACCG ATGCGCTTCA
     6661 ACTGCGTCCA TGCATCAAGT TGACTGTGAA TTCTGCACGC CGCGGCGTCA GATACAAATA
     6721 CTAAACCTGA TAGAGACATA ACTTGCATGC AGCGATGCAG GAAATCAGCG GAAGGCAACA
     6781 ACAGCAGGTG CATATATCTT GGTGCACTGA AAGGTCATAG GAATTATTCC ACCTACAACT
     6841 TTTAAATCTT TATTTTCAGG GAGACGTGTT TCCATTCCTT ATTTCTATTT CGTATTTTTA
     6901 TTGATTTTCC GTAATGTATT GGATGTTTTT TGGAAAGTGT CACACTGATT CTCGCAGTGC
     6961 AAGGCCATAA CCAGACTTGC GTCTTAACTG TGTGGTCATA GCCCAGGCAT TTGGATCTGG
     7021 GCATGGCACT TCCACTTGTT ATTCTACTGC GGTTCTCCTG CGCGCGGTGC GTGAGGGGAA
     7081 TCTCGTCGGG AAATGGAAAA GAAAATTAAC CAAACATCAG GTTTTTATTT ACGCTAAATT
     7141 ATGTTCGAAG CATCTGTAGT TACACTTTAT ATAGTCACCG CCTAATGGTT ATGGCCATGA
     7201 CGATTCACTG CGACATTGTC GTGCTCTGTC GTTCTCGAAT TAAAAGGGCA TTTCGCCGGT
     7261 GATGTAATTA AGGTATCAAA GAGTTAAAGA CCCGTTTTGG TAGAGTAATT TTTGCACATA
     7321 TCCATAACCA TTCGGAGTTT ATTCGCTTGA ACTCGTTTGA ACTTGTGGGA GAGGCATGAT
     7381 ATTCCAGGAT TGAAACTATG CATTTCTCGA ACTTCAGCTT ATTTTCCTGA TTAATTTATA
     7441 TCTGGCCGTA TAGATATATG TATCTTGGAC CATTACTATT ATCTAACTCG AAATCGAGCA
     7501 ATCATTTTCA GTAGGTAACG ATATTATATG TACAGTATAA TTCGCTTAGC TGCATCGATA
     7561 GTTAGCTGCA TCGGCAAGAT ATCTGCATTA TTTTTCCATT TTTTTGTGTG AATAGAAAAT
     7621 AGAAAATAGA AAAAAAAAAA TTAAGTTAGC TGCATTTTTA AGTTACCTGC ATCGAGGCAT
     7681 TGTGCAAAGT ACTCGAGGCA GCTAAGCGAA TTATACTGTA GTATCATTGC TTCTTAACCT
     7741 TATTTAGCTT TGTTCTTAGC CTTCTGCAAG TGATTTGAAC CACTTTTTTC AACATTAATA
     7801 AAAGACCAAT TGAAATAGCC CCGATCAAGG CATATATATC CAAGTTATTT GCGGCTATGA
     7861 AGTCCATGTG CACCAAGGGA CTCTGGAGAT GCGCTGCTCC ATGGTGGCGA ATGACGTACT
     7921 CCGTCCAGAA GATCAACGAT TCCCGGGCAC TTGCTGGGCG GTCTCGATAG AGGGAGGAGA
     7981 ACTTGACCAC TCGTTGGCTG TATTTTGGGT TTGACAAGAT CTCCAGTACG GCAGCTCTAA
     8041 AGGGTTCCTC CTCCAAAGTG AGCAGGCTGA GTGTGAGACC GAAGCCACTT TTCACCATGG
     8101 CATGAGCATT GCCGGGCTGG TCTCCAAAAA CCGGCAAAGA GAGCATGGGC TTTCCGTGGT
     8161 ACTGAGCCTC CGAAATACCT CCTTTTCCGG CGTGATTTAT AAATAGTTTG ACGCTCGGAT
     8221 GGGCCAGTAT GTCGTCCTGT GGCAGCCAAC G  
//
