# Supplementary material for: Fitness effects of CRISPR endonucleases in Drosophila melanogaster populations
Source: eLife. 2022 Sep 22;11:e71809. doi: 10.7554/eLife.71809 (PMC9545523; doi:10.7554/eLife.71809)
Supplement: Supplementary file 4. [file elife-71809-supp4.zip › constructs/FACacR.ape]

LOCUS       FACacR                  5135 bp ds-DNA     circular     25-MAR-2018
DEFINITION  .
ACCESSION   
VERSION     
SOURCE      .
  ORGANISM  .
COMMENT     
COMMENT     
COMMENT     ApEinfo:methylated:1
FEATURES             Location/Qualifiers
     primer_bind     994..1014
                     /locus_tag="Primer IHD_S_F"
                     /ApEinfo_label="Primer IHD_S_F"
                     /ApEinfo_fwdcolor="#a273ff"
                     /ApEinfo_revcolor="#cd5bff"
                     /ApEinfo_graphicformat="arrow_data {{0 1 2 0 0 -1} {} 0}
                     width 5 offset 0"
     gene            complement(97..957)
                     /locus_tag="AmpR"
                     /ApEinfo_label="AmpR"
                     /ApEinfo_fwdcolor="#2cb0ff"
                     /ApEinfo_revcolor="#2cb0ff"
                     /ApEinfo_graphicformat="arrow_data {{0 1 2 0 0 -1} {} 0}
                     width 5 offset 0"
     promoter        complement(999..1027)
                     /locus_tag="Amp Promoter"
                     /ApEinfo_label="Amp Promoter"
                     /ApEinfo_fwdcolor="#346ee0"
                     /ApEinfo_revcolor="#346ee0"
                     /ApEinfo_graphicformat="arrow_data {{0 1 2 0 0 -1} {} 0}
                     width 5 offset 0"
     rep_origin      4465..5130
                     /locus_tag="Origin"
                     /ApEinfo_label="Origin"
                     /ApEinfo_fwdcolor="#999999"
                     /ApEinfo_revcolor="#999999"
                     /ApEinfo_graphicformat="arrow_data {{0 1 2 0 0 -1} {} 0}
                     width 5 offset 0"
     5'clip          1101..2105
                     /locus_tag="AutoC_Left"
                     /ApEinfo_label="AutoC_Left"
                     /ApEinfo_fwdcolor="#c0c0c0"
                     /ApEinfo_revcolor="#c0c0c0"
                     /ApEinfo_graphicformat="arrow_data {{0 1 2 0 0 -1} {} 0}
                     width 5 offset 0"
     3'clip          3262..4289
                     /locus_tag="AutoC_Right"
                     /ApEinfo_label="AutoC_Right"
                     /ApEinfo_fwdcolor="#c0c0c0"
                     /ApEinfo_revcolor="#c0c0c0"
                     /ApEinfo_graphicformat="arrow_data {{0 1 2 0 0 -1} {} 0}
                     width 5 offset 0"
     primer_bind     1803..1825
                     /locus_tag="Primer AutoC_Left_S_F"
                     /ApEinfo_label="Primer AutoC_Left_S_F"
                     /ApEinfo_fwdcolor="#a273ff"
                     /ApEinfo_revcolor="#cd5bff"
                     /ApEinfo_graphicformat="arrow_data {{0 1 2 0 0 -1} {} 0}
                     width 5 offset 0"
     CDS             2337..3014
                     /locus_tag="dsRed"
                     /ApEinfo_label="dsRed"
                     /ApEinfo_fwdcolor="#e40002"
                     /ApEinfo_revcolor="#e40002"
                     /ApEinfo_graphicformat="arrow_data {{0 1 2 0 0 -1} {} 0}
                     width 5 offset 0"
     primer_bind     complement(1925..1945)
                     /locus_tag="Primer AutoC_Left_S_R"
                     /ApEinfo_label="Primer AutoC_Left_S_R"
                     /ApEinfo_fwdcolor="#a273ff"
                     /ApEinfo_revcolor="#cd5bff"
                     /ApEinfo_graphicformat="arrow_data {{0 1 2 0 0 -1} {} 0}
                     width 5 offset 0"
     primer_bind     2805..2825
                     /locus_tag="Primer dsRed_S_F"
                     /ApEinfo_label="Primer dsRed_S_F"
                     /ApEinfo_fwdcolor="#a273ff"
                     /ApEinfo_revcolor="#cd5bff"
                     /ApEinfo_graphicformat="arrow_data {{0 1 2 0 0 -1} {} 0}
                     width 5 offset 0"
     primer_bind     3403..3423
                     /locus_tag="Primer AutoC_Right_S_F"
                     /ApEinfo_label="Primer AutoC_Right_S_F"
                     /ApEinfo_fwdcolor="#a273ff"
                     /ApEinfo_revcolor="#cd5bff"
                     /ApEinfo_graphicformat="arrow_data {{0 1 2 0 0 -1} {} 0}
                     width 5 offset 0"
     primer_bind     complement(2928..2948)
                     /locus_tag="Primer dsRed_S_R"
                     /ApEinfo_label="Primer dsRed_S_R"
                     /ApEinfo_fwdcolor="#a273ff"
                     /ApEinfo_revcolor="#cd5bff"
                     /ApEinfo_graphicformat="arrow_data {{0 1 2 0 0 -1} {} 0}
                     width 5 offset 0"
     primer_bind     complement(3538..3558)
                     /locus_tag="Primer AutoC_Right_S_R"
                     /ApEinfo_label="Primer AutoC_Right_S_R"
                     /ApEinfo_fwdcolor="#a273ff"
                     /ApEinfo_revcolor="#cd5bff"
                     /ApEinfo_graphicformat="arrow_data {{0 1 2 0 0 -1} {} 0}
                     width 5 offset 0"
     promoter        2112..2317
                     /locus_tag="3xP3 Promoter"
                     /ApEinfo_label="3xP3 Promoter"
                     /ApEinfo_fwdcolor="#346ee0"
                     /ApEinfo_revcolor="#346ee0"
                     /ApEinfo_graphicformat="arrow_data {{0 1 2 0 0 -1} {} 0}
                     width 5 offset 0"
     terminator      3015..3256
                     /locus_tag="SV40 polyA"
                     /ApEinfo_label="SV40 polyA"
                     /ApEinfo_fwdcolor="#9d1b1c"
                     /ApEinfo_revcolor="#9d1b1c"
                     /ApEinfo_graphicformat="arrow_data {{0 1 2 0 0 -1} {} 0}
                     width 5 offset 0"
ORIGIN
        1 TCTGACGCTC AGTGGAACGA CGCGCGCGTA ACTCACGTTA AGGGATTTTG GTCATGAGCT
       61 TGCGCCGTCC CGTCAAGTCA GCGTAATGCT CTGCTTTTAC CAATGCTTAA TCAGTGAGGC
      121 ACCTATCTCA GCGATCTGTC TATTTCGTTC ATCCATAGTT GCCTGACTCC CCGTCGTGTA
      181 GATAACTACG ATACGGGAGG GCTTACCATC TGGCCCCAGC GCTGCGATGA TACCGCGAGA
      241 ACCACGCTCA CCGGCTCCGG ATTTATCAGC AATAAACCAG CCAGCCGGAA GGGCCGAGCG
      301 CAGAAGTGGT CCTGCAACTT TATCCGCCTC CATCCAGTCT ATTAATTGTT GCCGGGAAGC
      361 TAGAGTAAGT AGTTCGCCAG TTAATAGTTT GCGCAACGTT GTTGCCATCG CTACAGGCAT
      421 CGTGGTGTCA CGCTCGTCGT TTGGTATGGC TTCATTCAGC TCCGGTTCCC AACGATCAAG
      481 GCGAGTTACA TGATCCCCCA TGTTGTGCAA AAAAGCGGTT AGCTCCTTCG GTCCTCCGAT
      541 CGTTGTCAGA AGTAAGTTGG CCGCAGTGTT ATCACTCATG GTTATGGCAG CACTGCATAA
      601 TTCTCTTACT GTCATGCCAT CCGTAAGATG CTTTTCTGTG ACTGGTGAGT ACTCAACCAA
      661 GTCATTCTGA GAATAGTGTA TGCGGCGACC GAGTTGCTCT TGCCCGGCGT CAATACGGGA
      721 TAATACCGCG CCACATAGCA GAACTTTAAA AGTGCTCATC ATTGGAAAAC GTTCTTCGGG
      781 GCGAAAACTC TCAAGGATCT TACCGCTGTT GAGATCCAGT TCGATGTAAC CCACTCGTGC
      841 ACCCAACTGA TCTTCAGCAT CTTTTACTTT CACCAGCGTT TCTGGGTGAG CAAAAACAGG
      901 AAGGCAAAAT GCCGCAAAAA AGGGAATAAG GGCGACACGG AAATGTTGAA TACTCATATT
      961 CTTCCTTTTT CAATATTATT GAAGCATTTA TCAGGGTTAT TGTCTCATGA GCGGATACAT
     1021 ATTTGAATGT ATTTAGAAAA ATAAACAAAT AGGGGTCAGT GTTACAACCA ATTAACCAAT
     1081 TCTGAACATT ATCGCGAGCC GACAGAAGAA CGACCCGACA GAACGTCATC GATATTGGTA
     1141 CTCTCGTTTG CATCGGCGTA CGTATACGCA GCGTTGGCTG GCTTCGATTC TCGATGGCTC
     1201 AATTCGATCG GTGTCAATGC AATGCGATGC TTCTAACCCA ATTCACGGAC CACGTTTTCA
     1261 AATTTCTCGA CGGCTGCGGA ATTACATGCA TACACAGAAA AATATGTAGA GCTTAATGAT
     1321 TCTATATGCG AGCACTACAA AATTGTTCAT TCAAGTTTGC ACTCTATTGT GTCTAGTATT
     1381 AATTACATTT TAATCAACTT TTTATCAACT TTTAATTGTG AGAGATAAAA TATTTTGGAG
     1441 TATTTTTCCG CGTATTCCGT TTAACATAGC AAAGCTACTA GAAAAGGTTT TCCTGTGTTT
     1501 CCGCCTTCTG TGCTCTGGCA TTTGTCAGCG ATCATTTGGC GTCGCTTTTT GGCCCAAAGT
     1561 CGAACCACAA GAGTGGCGCG GTCGCTGAGC ACTAATGGTT GGTGGTGGCT CATCTCCGGC
     1621 TCCATCTCCA TCTCCGTCTC CATCGCTTGT GACCCTAATT ACATTCAAAG CGAGCGTGCC
     1681 AGCTTCGGGA CACTTCGAGT ATATTTATTA TTGACTGCTG TTATTAATGC CCGACGAAAA
     1741 CGCGTTTGAC ACCCGCTTTC AGCACTTTCC GCACACGAAA ATTGAACAAA TGTACACTGT
     1801 GCAGCAGAGA AAAGTGTAGA GCACGTAGGA AAATGGCTGA AACTGAAAAT ATCTAGTGGT
     1861 TTCTTTGTAA TCGAATTCCG TTTCAGTGAA GTTGGCAGGA TTGATCTTCA AAACCGTTCG
     1921 GTTTGAATGG ATCGTGGGTC AGCACTGTGC TGGCCATAAG TCAGCCCCAT GCGTCCACAT
     1981 GAAGGCCATT CGATCCGCTA GGTGAGTGAT GAGTGATCGC TATGCGATTC GCAGCGCCTT
     2041 TAATAAGTGC ACTTACATAT GTCTGCGCTC GCACGTCGAA GATTAAAAGC AAACAATGGG
     2101 TACGTCGTAC GGGATCTAAT TCAATTAGAG ACTAATTCAA TTAGAGCTAA TTCAATTAGG
     2161 ATCCAAGCTT ATCGATTTCG AACCCTCGAC CGCCGGAGTA TAAATAGAGG CGCTTCGTCT
     2221 ACGGAGCGAC AATTCAATTC AAACAAGCAA AGTGAACACG TCGCTAAGCG AAAGCTAAGC
     2281 AAATAAACAA GCGCAGCTGA ACAAGCTAAA CAATCGGCTC GAAGCCGGTC GCCACCATGG
     2341 CCTCCTCCGA GGACGTCATC AAGGAGTTCA TGCGCTTCAA GGTGCGCATG GAGGGCTCCG
     2401 TGAACGGCCA CGAGTTCGAG ATCGAGGGCG AGGGCGAGGG CCGCCCCTAC GAGGGCACCC
     2461 AGACCGCCAA GCTGAAGGTG ACCAAGGGCG GCCCCCTGCC CTTCGCCTGG GACATCCTGT
     2521 CCCCCCAGTT CCAGTACGGC TCCAAGGTGT ACGTGAAGCA CCCCGCCGAC ATCCCCGACT
     2581 ACAAGAAGCT GTCCTTCCCC GAGGGCTTCA AGTGGGAGCG CGTGATGAAC TTCGAGGACG
     2641 GCGGCGTGGT GACCGTGACC CAGGACTCCT CCCTCCAGGA CGGCTCCTTC ATCTACAAGG
     2701 TGAAGTTCAT CGGCGTGAAC TTCCCCTCCG ACGGCCCCGT AATGCAGAAG AAGACTATGG
     2761 GCTGGGAGGC GTCCACCGAG CGCCTGTACC CCCGCGACGG CGTGCTGAAG GGCGAGATCC
     2821 ACAAGGCCCT GAAGCTGAAG GACGGCGGCC ACTACCTGGT GGAGTTCAAG TCCATCTACA
     2881 TGGCCAAGAA GCCCGTGCAG CTGCCCGGCT ACTACTACGT GGACTCCAAG CTGGACATCA
     2941 CCTCCCACAA CGAGGACTAC ACCATCGTGG AGCAGTACGA GCGCGCCGAG GGCCGCCACC
     3001 ACCTGTTCCT GTAGGGGCCG CGACTCTAGA TCATAATCAG CCATACCACA TTTGTAGAGG
     3061 TTTTACTTGC TTTAAAAAAC CTCCCACACC TCCCCCTGAA CCTGAAACAT AAAATGAATG
     3121 CAATTGTTGT TGTTAACTTG TTTATTGCAG CTTATAATGG TTACAAATAA AGCAATAGCA
     3181 TCACAAATTT CACAAATAAA GCATTTTTTT CACTGCATTC TAGTTGTGGT TTGTCCAAAC
     3241 TCATCAATGT ATCTTAACCG GCGGAGGTGG CCATATCGCA CTACACTACT ACACTACACT
     3301 ATACTACAAT ATATATAATA ACGGAATCCG CGGACCGGTG CGAAATCGAA AAGTGCAACG
     3361 GAAAATTGCA CTGCCAACTC CGCTAAGCAA GCCCCTCCCC CCCCCCCTTC TGCACACCAT
     3421 ACATAGTTTT CCAAGCATCC ATCGACAGCA CTTTCATTTT CACGCTCATC CAACTCGCGA
     3481 CTCGCTCACA ATGGGGCTTA TTAATCATAT AATTATGTCG GGTTGTGTTG TGTAGGGGCC
     3541 CGAGTAGTGT GAGGTGTAGA ATTAAGTTAG TAAATCGTTG GCATTGTCTG CTGTCTCTTG
     3601 ACGTCTCTGT TCCATTCCCC CCGCCCCTTT ATTGTTAGTT TTTATGGATC TTAGGGCTTT
     3661 CTGGGGTCAT GGCTGTCGAA AAAAATCAGA CGCAGCGGGA TATGGCCTAA AGATTTGATA
     3721 GTGAAATGGG CCGACTTTAT GGAGCATTGG TAGTGGGGGA GGTGGTATTG CCCTTCGGGA
     3781 ATGCAAAGTG AAAATTCCGG GAAGAGCTCA GCTTGGGAAA AGTTCGAATT AGTTTGCTCA
     3841 AGTAGCGGTT ATAAATGGTG TGGTTCTGAA GTTCGTGTTG GTGCTAAAAT GGACGAAAAC
     3901 ACCAAATGAC CTTTGCTGAG GCGGGTCAGA ATTGGAATAC ATTATTTGAT CACTTAAAAA
     3961 GCTTTAAAAC TGTGGGGGAA GTATCATTAG CATGATTTAA GTGCCTTCAA AAGGCATTTA
     4021 TAAAAGGTAT GTGCTCTTCC ATTTTTTATG CATGAAAGTT TGAGCATCCA TAGCATTTTA
     4081 ATAAATTCAT AAACTCTGAG AACTCTGCTT ACGTAGACAT TTGCTTGTCA ATTTAAATTC
     4141 TCTAAAGTAT CGCACTAATT TAGTTATTAA AATATAGTTG AAGAGACAAT TAAAAACTTC
     4201 GGGCACTTAA GCCTGGAAAG AGAAATTCTT AAGTGAGGTT TTTATTAGAA ATTCACTGAA
     4261 GTCGTGGATG TTGAATTCCC TTGCCCGTCG TCAGGGGCCT TCTGCTTAGT TTGATGCCTG
     4321 GCAGTTCCCT ACTCTCGCCT TCCGCTTCCT CGCTCACTGA CTCGCTGCGC TCGGTCGTTC
     4381 GGCTGCGGCG AGCGGTATCA GCTCACTCAA AGGCGGTAAT ACGGTTATCC ACAGAATCAG
     4441 GGGATAACGC AGGAAAGAAC ATGTGAGCAA AAGGCCAGCA AAAGGCCAGG AACCGTAAAA
     4501 AGGCCGCGTT GCTGGCGTTT TTCCATAGGC TCCGCCCCCC TGACGAGCAT CACAAAAATC
     4561 GACGCTCAAG TCAGAGGTGG CGAAACCCGA CAGGACTATA AAGATACCAG GCGTTTCCCC
     4621 CTGGAAGCTC CCTCGTGCGC TCTCCTGTTC CGACCCTGCC GCTTACCGGA TACCTGTCCG
     4681 CCTTTCTCCC TTCGGGAAGC GTGGCGCTTT CTCATAGCTC ACGCTGTAGG TATCTCAGTT
     4741 CGGTGTAGGT CGTTCGCTCC AAGCTGGGCT GTGTGCACGA ACCCCCCGTT CAGCCCGACC
     4801 GCTGCGCCTT ATCCGGTAAC TATCGTCTTG AGTCCAACCC GGTAAGACAC GACTTATCGC
     4861 CACTGGCAGC AGCCACTGGT AACAGGATTA GCAGAGCGAG GTATGTAGGC GGTGCTACAG
     4921 AGTTCTTGAA GTGGTGGGCT AACTACGGCT ACACTAGAAG AACAGTATTT GGTATCTGCG
     4981 CTCTGCTGAA GCCAGTTACC TTCGGAAAAA GAGTTGGTAG CTCTTGATCC GGCAAACAAA
     5041 CCACCGCTGG TAGCGGTGGT TTTTTTGTTT GCAAGCAGCA GATTACGCGC AGAAAAAAAG
     5101 GATCTCAAGA AGATCCTTTG ATCTTTTCTA CGGGG  
//
