# Supplementary material for: Fitness effects of CRISPR endonucleases in Drosophila melanogaster populations
Source: eLife. 2022 Sep 22;11:e71809. doi: 10.7554/eLife.71809 (PMC9545523; doi:10.7554/eLife.71809)
Supplement: Supplementary file 4. [file elife-71809-supp4.zip › constructs/FACacNf4.ape]

LOCUS       FACacNf4               14389 bp ds-DNA     circular     03-APR-2018
DEFINITION  .
ACCESSION   
VERSION     
SOURCE      .
  ORGANISM  .
COMMENT     
COMMENT     
COMMENT     ApEinfo:methylated:1
FEATURES             Location/Qualifiers
     CDS             complement(6292..7563)
                     /locus_tag="Cas9"
                     /ApEinfo_label="Cas9"
                     /ApEinfo_fwdcolor="#ddc700"
                     /ApEinfo_revcolor="#ddc700"
                     /ApEinfo_graphicformat="arrow_data {{0 1 2 0 0 -1} {} 0}
                     width 5 offset 0"
     CDS             complement(3610..4615)
                     /locus_tag="Cas9(1)"
                     /ApEinfo_label="Cas9"
                     /ApEinfo_fwdcolor="#ddc700"
                     /ApEinfo_revcolor="#ddc700"
                     /ApEinfo_graphicformat="arrow_data {{0 1 2 0 0 -1} {} 0}
                     width 5 offset 0"
     CDS             complement(3424..3609)
                     /locus_tag="Cas9(2)"
                     /ApEinfo_label="Cas9"
                     /ApEinfo_fwdcolor="#ddc700"
                     /ApEinfo_revcolor="#ddc700"
                     /ApEinfo_graphicformat="arrow_data {{0 1 2 0 0 -1} {} 0}
                     width 5 offset 0"
     CDS             complement(97..957)
                     /locus_tag="AmpR"
                     /ApEinfo_label="AmpR"
                     /ApEinfo_fwdcolor="#ddc700"
                     /ApEinfo_revcolor="#ddc700"
                     /ApEinfo_graphicformat="arrow_data {{0 1 2 0 0 -1} {} 0}
                     width 5 offset 0"
     misc_feature    10814..10833
                     /locus_tag="gRNA Target 4"
                     /ApEinfo_label="gRNA Target 4"
                     /ApEinfo_fwdcolor="#ff0000"
                     /ApEinfo_revcolor="#ff004b"
                     /ApEinfo_graphicformat="arrow_data {{0 1 2 0 0 -1} {} 0}
                     width 5 offset 0"
     rep_origin      13719..14384
                     /locus_tag="Origin"
                     /ApEinfo_label="Origin"
                     /ApEinfo_fwdcolor="#999999"
                     /ApEinfo_revcolor="#999999"
                     /ApEinfo_graphicformat="arrow_data {{0 1 2 0 0 -1} {} 0}
                     width 5 offset 0"
     misc_feature    10640..10659
                     /locus_tag="gRNA Target 3"
                     /ApEinfo_label="gRNA Target 3"
                     /ApEinfo_fwdcolor="#ff0000"
                     /ApEinfo_revcolor="#ff004b"
                     /ApEinfo_graphicformat="arrow_data {{0 1 2 0 0 -1} {} 0}
                     width 5 offset 0"
     CDS             11150..11715
                     /locus_tag="EGFP"
                     /ApEinfo_label="EGFP"
                     /ApEinfo_fwdcolor="#17d500"
                     /ApEinfo_revcolor="#17d500"
                     /ApEinfo_graphicformat="arrow_data {{0 1 2 0 0 -1} {} 0}
                     width 5 offset 0"
     CDS             2347..2500
                     /locus_tag="EGFP(1)"
                     /ApEinfo_label="EGFP"
                     /ApEinfo_fwdcolor="#17d500"
                     /ApEinfo_revcolor="#17d500"
                     /ApEinfo_graphicformat="arrow_data {{0 1 2 0 0 -1} {} 0}
                     width 5 offset 0"
     promoter        8617..8822
                     /locus_tag="3xP3 Promoter"
                     /ApEinfo_label="3xP3 Promoter"
                     /ApEinfo_fwdcolor="#346ee0"
                     /ApEinfo_revcolor="#346ee0"
                     /ApEinfo_graphicformat="arrow_data {{0 1 2 0 0 -1} {} 0}
                     width 5 offset 0"
     terminator      11724..11947
                     /locus_tag="SV40"
                     /ApEinfo_label="SV40"
                     /ApEinfo_fwdcolor="#9d1b1c"
                     /ApEinfo_revcolor="#9d1b1c"
                     /ApEinfo_graphicformat="arrow_data {{0 1 2 0 0 -1} {} 0}
                     width 5 offset 0"
     misc_binding    10292..10311
                     /locus_tag="gRNA Target Site 1"
                     /ApEinfo_label="gRNA Target Site 1"
                     /ApEinfo_fwdcolor="#ff0000"
                     /ApEinfo_revcolor="#ff004b"
                     /ApEinfo_graphicformat="arrow_data {{0 1 2 0 0 -1} {} 0}
                     width 5 offset 0"
     misc_recomb     complement(8577..8610)
                     /locus_tag="LoxP"
                     /ApEinfo_label="LoxP"
                     /ApEinfo_fwdcolor="steel blue"
                     /ApEinfo_revcolor="orange"
                     /ApEinfo_graphicformat="arrow_data {{0 1 2 0 0 -1} {} 0}
                     width 5 offset 0"
     promoter        complement(999..1027)
                     /locus_tag="Amp Promoter"
                     /ApEinfo_label="Amp Promoter"
                     /ApEinfo_fwdcolor="#346ee0"
                     /ApEinfo_revcolor="#346ee0"
                     /ApEinfo_graphicformat="arrow_data {{0 1 2 0 0 -1} {} 0}
                     width 5 offset 0"
     misc_feature    10466..10485
                     /locus_tag="gRNA Target Site 2"
                     /ApEinfo_label="gRNA Target Site 2"
                     /ApEinfo_fwdcolor="#ff0000"
                     /ApEinfo_revcolor="#ff004b"
                     /ApEinfo_graphicformat="arrow_data {{0 1 2 0 0 -1} {} 0}
                     width 5 offset 0"
     misc_feature    10916..11143
                     /locus_tag="Homology Region"
                     /ApEinfo_label="Homology Region"
                     /ApEinfo_fwdcolor="#a5735a"
                     /ApEinfo_revcolor="#a5735a"
                     /ApEinfo_graphicformat="arrow_data {{0 1 2 0 0 -1} {} 0}
                     width 5 offset 0"
     misc_feature    complement(4616..6291)
                     /locus_tag="Cas9-HF1 Region"
                     /ApEinfo_label="Cas9-HF1 Region"
                     /ApEinfo_fwdcolor="#ffcb00"
                     /ApEinfo_revcolor="#ffad00"
                     /ApEinfo_graphicformat="arrow_data {{0 1 2 0 0 -1} {} 0}
                     width 5 offset 0"
     promoter        2122..2327
                     /locus_tag="3xP3-hsp70 Promoter"
                     /ApEinfo_label="3xP3-hsp70 Promoter"
                     /ApEinfo_fwdcolor="#346ee0"
                     /ApEinfo_revcolor="#346ee0"
                     /ApEinfo_graphicformat="arrow_data {{0 1 2 0 0 -1} {} 0}
                     width 5 offset 0"
     tRNA            10389..10465
                     /locus_tag="tRNA"
                     /ApEinfo_label="tRNA"
                     /ApEinfo_fwdcolor="#800080"
                     /ApEinfo_revcolor="#800080"
                     /ApEinfo_graphicformat="arrow_data {{0 1 2 0 0 -1} {} 0}
                     width 5 offset 0"
     primer_bind     994..1014
                     /locus_tag="Primer IHD_S_F"
                     /ApEinfo_label="Primer IHD_S_F"
                     /ApEinfo_fwdcolor="#a273ff"
                     /ApEinfo_revcolor="#cd5bff"
                     /ApEinfo_graphicformat="arrow_data {{0 1 2 0 0 -1} {} 0}
                     width 5 offset 0"
     tRNA            10737..10813
                     /locus_tag="tRNA(1)"
                     /ApEinfo_label="tRNA"
                     /ApEinfo_fwdcolor="#800080"
                     /ApEinfo_revcolor="#800080"
                     /ApEinfo_graphicformat="arrow_data {{0 1 2 0 0 -1} {} 0}
                     width 5 offset 0"
     3'clip          11953..12992
                     /locus_tag="AutoC_Right"
                     /ApEinfo_label="AutoC_Right"
                     /ApEinfo_fwdcolor="#c0c0c0"
                     /ApEinfo_revcolor="#c0c0c0"
                     /ApEinfo_graphicformat="arrow_data {{0 1 2 0 0 -1} {} 0}
                     width 5 offset 0"
     tRNA            10563..10639
                     /locus_tag="tRNA(2)"
                     /ApEinfo_label="tRNA"
                     /ApEinfo_fwdcolor="#800080"
                     /ApEinfo_revcolor="#800080"
                     /ApEinfo_graphicformat="arrow_data {{0 1 2 0 0 -1} {} 0}
                     width 5 offset 0"
     misc_feature    complement(2507..2584)
                     /locus_tag="Nanos 3' Homology Region"
                     /ApEinfo_label="Nanos 3' Homology Region"
                     /ApEinfo_fwdcolor="cyan"
                     /ApEinfo_revcolor="#ff6700"
                     /ApEinfo_graphicformat="arrow_data {{0 1 2 0 0 -1} {} 0}
                     width 5 offset 0"
     misc_RNA        10834..10915
                     /locus_tag="gRNA Scaffold"
                     /ApEinfo_label="gRNA Scaffold"
                     /ApEinfo_fwdcolor="#ff6000"
                     /ApEinfo_revcolor="#ff6000"
                     /ApEinfo_graphicformat="arrow_data {{0 1 2 0 0 -1} {} 0}
                     width 5 offset 0"
     5'clip          1106..2115
                     /locus_tag="AutoC_Left"
                     /ApEinfo_label="AutoC_Left"
                     /ApEinfo_fwdcolor="#c0c0c0"
                     /ApEinfo_revcolor="#c0c0c0"
                     /ApEinfo_graphicformat="arrow_data {{0 1 2 0 0 -1} {} 0}
                     width 5 offset 0"
     promoter        9774..10193
                     /locus_tag="U6:3 Promoter"
                     /ApEinfo_label="U6:3 Promoter"
                     /ApEinfo_fwdcolor="#346ee0"
                     /ApEinfo_revcolor="#346ee0"
                     /ApEinfo_graphicformat="arrow_data {{0 1 2 0 0 -1} {} 0}
                     width 5 offset 0"
     promoter        complement(7825..8496)
                     /locus_tag="Nos Promoter"
                     /ApEinfo_label="Nos Promoter"
                     /ApEinfo_fwdcolor="#346ee0"
                     /ApEinfo_revcolor="#346ee0"
                     /ApEinfo_graphicformat="arrow_data {{0 1 2 0 0 -1} {} 0}
                     width 5 offset 0"
     misc_RNA        10660..10736
                     /locus_tag="gRNA Scaffold(1)"
                     /ApEinfo_label="gRNA Scaffold"
                     /ApEinfo_fwdcolor="#ff6000"
                     /ApEinfo_revcolor="#ff6000"
                     /ApEinfo_graphicformat="arrow_data {{0 1 2 0 0 -1} {} 0}
                     width 5 offset 0"
     primer_bind     12092..12112
                     /locus_tag="Primer AutoC_Right_S_F"
                     /ApEinfo_label="Primer AutoC_Right_S_F"
                     /ApEinfo_fwdcolor="#a273ff"
                     /ApEinfo_revcolor="#cd5bff"
                     /ApEinfo_graphicformat="arrow_data {{0 1 2 0 0 -1} {} 0}
                     width 5 offset 0"
     misc_RNA        10486..10562
                     /locus_tag="gRNA Scaffold(2)"
                     /ApEinfo_label="gRNA Scaffold"
                     /ApEinfo_fwdcolor="#ff6000"
                     /ApEinfo_revcolor="#ff6000"
                     /ApEinfo_graphicformat="arrow_data {{0 1 2 0 0 -1} {} 0}
                     width 5 offset 0"
     5'UTR           complement(7564..7824)
                     /locus_tag="nos 5'UTR"
                     /ApEinfo_label="nos 5'UTR"
                     /ApEinfo_fwdcolor="#ff00a5"
                     /ApEinfo_revcolor="#ff00a5"
                     /ApEinfo_graphicformat="arrow_data {{0 1 2 0 0 -1} {} 0}
                     width 5 offset 0"
     primer_bind     complement(11040..11063)
                     /locus_tag="Primer CFD5_S_R"
                     /ApEinfo_label="Primer CFD5_S_R"
                     /ApEinfo_fwdcolor="#a273ff"
                     /ApEinfo_revcolor="#cd5bff"
                     /ApEinfo_graphicformat="arrow_data {{0 1 2 0 0 -1} {} 0}
                     width 5 offset 0"
     primer_bind     complement(12227..12247)
                     /locus_tag="Primer AutoC_Right_S_R"
                     /ApEinfo_label="Primer AutoC_Right_S_R"
                     /ApEinfo_fwdcolor="#a273ff"
                     /ApEinfo_revcolor="#cd5bff"
                     /ApEinfo_graphicformat="arrow_data {{0 1 2 0 0 -1} {} 0}
                     width 5 offset 0"
     primer_bind     1819..1841
                     /locus_tag="Primer AutoC_Left_S_F"
                     /ApEinfo_label="Primer AutoC_Left_S_F"
                     /ApEinfo_fwdcolor="#a273ff"
                     /ApEinfo_revcolor="#cd5bff"
                     /ApEinfo_graphicformat="arrow_data {{0 1 2 0 0 -1} {} 0}
                     width 5 offset 0"
     primer_bind     11282..11302
                     /locus_tag="Primer EGFP_S_F"
                     /ApEinfo_label="Primer EGFP_S_F"
                     /ApEinfo_fwdcolor="#a273ff"
                     /ApEinfo_revcolor="#cd5bff"
                     /ApEinfo_graphicformat="arrow_data {{0 1 2 0 0 -1} {} 0}
                     width 5 offset 0"
     primer_bind     4112..4132
                     /locus_tag="Primer Cas9_S4_R"
                     /ApEinfo_label="Primer Cas9_S4_R"
                     /ApEinfo_fwdcolor="#a273ff"
                     /ApEinfo_revcolor="#cd5bff"
                     /ApEinfo_graphicformat="arrow_data {{0 1 2 0 0 -1} {} 0}
                     width 5 offset 0"
     primer_bind     complement(1941..1961)
                     /locus_tag="Primer AutoC_Left_S_R"
                     /ApEinfo_label="Primer AutoC_Left_S_R"
                     /ApEinfo_fwdcolor="#a273ff"
                     /ApEinfo_revcolor="#cd5bff"
                     /ApEinfo_graphicformat="arrow_data {{0 1 2 0 0 -1} {} 0}
                     width 5 offset 0"
     primer_bind     complement(13142..13168)
                     /locus_tag="Primer IHD_S_R"
                     /ApEinfo_label="Primer IHD_S_R"
                     /ApEinfo_fwdcolor="#a273ff"
                     /ApEinfo_revcolor="#cd5bff"
                     /ApEinfo_graphicformat="arrow_data {{0 1 2 0 0 -1} {} 0}
                     width 5 offset 0"
     3'UTR           complement(2585..3423)
                     /locus_tag="Nos 3'UTR (approximate)"
                     /ApEinfo_label="Nos 3'UTR (approximate)"
                     /ApEinfo_fwdcolor="#f76ca1"
                     /ApEinfo_revcolor="#008040"
                     /ApEinfo_graphicformat="arrow_data {{0 1 2 0 0 -1} {} 0}
                     width 5 offset 0"
     primer_bind     complement(13488..13505)
                     /locus_tag="M13-fwd"
                     /ApEinfo_label="M13-fwd"
                     /ApEinfo_fwdcolor="cyan"
                     /ApEinfo_revcolor="green"
                     /ApEinfo_graphicformat="arrow_data {{0 1 2 0 0 -1} {} 0}
                     width 5 offset 0"
     terminator      9520..9761
                     /locus_tag="SV40 polyA"
                     /ApEinfo_label="SV40 polyA"
                     /ApEinfo_fwdcolor="#9d1b1c"
                     /ApEinfo_revcolor="#9d1b1c"
                     /ApEinfo_graphicformat="arrow_data {{0 1 2 0 0 -1} {} 0}
                     width 5 offset 0"
     CDS             8842..9519
                     /locus_tag="dsRed"
                     /ApEinfo_label="dsRed"
                     /ApEinfo_fwdcolor="#e40002"
                     /ApEinfo_revcolor="#e40002"
                     /ApEinfo_graphicformat="arrow_data {{0 1 2 0 0 -1} {} 0}
                     width 5 offset 0"
     primer_bind     7100..7120
                     /locus_tag="Primer Cas9_S1_R"
                     /ApEinfo_label="Primer Cas9_S1_R"
                     /ApEinfo_fwdcolor="#a273ff"
                     /ApEinfo_revcolor="#cd5bff"
                     /ApEinfo_graphicformat="arrow_data {{0 1 2 0 0 -1} {} 0}
                     width 5 offset 0"
     primer_bind     9310..9330
                     /locus_tag="Primer dsRed_S_F"
                     /ApEinfo_label="Primer dsRed_S_F"
                     /ApEinfo_fwdcolor="#a273ff"
                     /ApEinfo_revcolor="#cd5bff"
                     /ApEinfo_graphicformat="arrow_data {{0 1 2 0 0 -1} {} 0}
                     width 5 offset 0"
     primer_bind     complement(7306..7327)
                     /locus_tag="Primer Cas9_S1_F"
                     /ApEinfo_label="Primer Cas9_S1_F"
                     /ApEinfo_fwdcolor="#a273ff"
                     /ApEinfo_revcolor="#cd5bff"
                     /ApEinfo_graphicformat="arrow_data {{0 1 2 0 0 -1} {} 0}
                     width 5 offset 0"
     primer_bind     complement(3279..3300)
                     /locus_tag="Primer Nos3_S_F"
                     /ApEinfo_label="Primer Nos3_S_F"
                     /ApEinfo_fwdcolor="#a273ff"
                     /ApEinfo_revcolor="#cd5bff"
                     /ApEinfo_graphicformat="arrow_data {{0 1 2 0 0 -1} {} 0}
                     width 5 offset 0"
     primer_bind     3110..3130
                     /locus_tag="Primer Nos3_S_R"
                     /ApEinfo_label="Primer Nos3_S_R"
                     /ApEinfo_fwdcolor="#a273ff"
                     /ApEinfo_revcolor="#cd5bff"
                     /ApEinfo_graphicformat="arrow_data {{0 1 2 0 0 -1} {} 0}
                     width 5 offset 0"
     primer_bind     complement(9433..9453)
                     /locus_tag="Primer dsRed_S_R"
                     /ApEinfo_label="Primer dsRed_S_R"
                     /ApEinfo_fwdcolor="#a273ff"
                     /ApEinfo_revcolor="#cd5bff"
                     /ApEinfo_graphicformat="arrow_data {{0 1 2 0 0 -1} {} 0}
                     width 5 offset 0"
     primer_bind     8107..8127
                     /locus_tag="Primer Nos5_S_R"
                     /ApEinfo_label="Primer Nos5_S_R"
                     /ApEinfo_fwdcolor="#a273ff"
                     /ApEinfo_revcolor="#cd5bff"
                     /ApEinfo_graphicformat="arrow_data {{0 1 2 0 0 -1} {} 0}
                     width 5 offset 0"
     primer_bind     complement(8300..8320)
                     /locus_tag="Primer Nos5_S_F"
                     /ApEinfo_label="Primer Nos5_S_F"
                     /ApEinfo_fwdcolor="#a273ff"
                     /ApEinfo_revcolor="#cd5bff"
                     /ApEinfo_graphicformat="arrow_data {{0 1 2 0 0 -1} {} 0}
                     width 5 offset 0"
     primer_bind     complement(11411..11431)
                     /locus_tag="Primer EGFP_S_R"
                     /ApEinfo_label="Primer EGFP_S_R"
                     /ApEinfo_fwdcolor="#a273ff"
                     /ApEinfo_revcolor="#cd5bff"
                     /ApEinfo_graphicformat="arrow_data {{0 1 2 0 0 -1} {} 0}
                     width 5 offset 0"
     tRNA            10194..10291
                     /locus_tag="Start and tRNA"
                     /ApEinfo_label="Start and tRNA"
                     /ApEinfo_fwdcolor="#800080"
                     /ApEinfo_revcolor="#800080"
                     /ApEinfo_graphicformat="arrow_data {{0 1 2 0 0 -1} {} 0}
                     width 5 offset 0"
     misc_RNA        10312..10388
                     /locus_tag="gRNA Scaffold(3)"
                     /ApEinfo_label="gRNA Scaffold"
                     /ApEinfo_fwdcolor="#ff6000"
                     /ApEinfo_revcolor="#ff6000"
                     /ApEinfo_graphicformat="arrow_data {{0 1 2 0 0 -1} {} 0}
                     width 5 offset 0"
     primer_bind     9778..9798
                     /locus_tag="Yellow_gRNA1_S_F"
                     /ApEinfo_label="Yellow_gRNA1_S_F"
                     /ApEinfo_fwdcolor="#a273ff"
                     /ApEinfo_revcolor="#cd5bff"
                     /ApEinfo_graphicformat="arrow_data {{0 1 2 0 0 -1} {} 0}
                     width 5 offset 0"
     primer_bind     6157..6178
                     /locus_tag="Primer Cas9HF1_S1_R"
                     /ApEinfo_label="Primer Cas9HF1_S1_R"
                     /ApEinfo_fwdcolor="#a273ff"
                     /ApEinfo_revcolor="#cd5bff"
                     /ApEinfo_graphicformat="arrow_data {{0 1 2 0 0 -1} {} 0}
                     width 5 offset 0"
     primer_bind     complement(5340..5360)
                     /locus_tag="Primer Cas9HF1_S2_F"
                     /ApEinfo_label="Primer Cas9HF1_S2_F"
                     /ApEinfo_fwdcolor="#a273ff"
                     /ApEinfo_revcolor="#cd5bff"
                     /ApEinfo_graphicformat="arrow_data {{0 1 2 0 0 -1} {} 0}
                     width 5 offset 0"
     primer_bind     5132..5154
                     /locus_tag="Primer Cas9HF1_S2_R"
                     /ApEinfo_label="Primer Cas9HF1_S2_R"
                     /ApEinfo_fwdcolor="#a273ff"
                     /ApEinfo_revcolor="#cd5bff"
                     /ApEinfo_graphicformat="arrow_data {{0 1 2 0 0 -1} {} 0}
                     width 5 offset 0"
     primer_bind     complement(4302..4321)
                     /locus_tag="Primer Cas9_S4_F"
                     /ApEinfo_label="Primer Cas9_S4_F"
                     /ApEinfo_fwdcolor="#a273ff"
                     /ApEinfo_revcolor="#cd5bff"
                     /ApEinfo_graphicformat="arrow_data {{0 1 2 0 0 -1} {} 0}
                     width 5 offset 0"
ORIGIN
        1 TCTGACGCTC AGTGGAACGA CGCGCGCGTA ACTCACGTTA AGGGATTTTG GTCATGAGCT
       61 TGCGCCGTCC CGTCAAGTCA GCGTAATGCT CTGCTTTTAC CAATGCTTAA TCAGTGAGGC
      121 ACCTATCTCA GCGATCTGTC TATTTCGTTC ATCCATAGTT GCCTGACTCC CCGTCGTGTA
      181 GATAACTACG ATACGGGAGG GCTTACCATC TGGCCCCAGC GCTGCGATGA TACCGCGAGA
      241 ACCACGCTCA CCGGCTCCGG ATTTATCAGC AATAAACCAG CCAGCCGGAA GGGCCGAGCG
      301 CAGAAGTGGT CCTGCAACTT TATCCGCCTC CATCCAGTCT ATTAATTGTT GCCGGGAAGC
      361 TAGAGTAAGT AGTTCGCCAG TTAATAGTTT GCGCAACGTT GTTGCCATCG CTACAGGCAT
      421 CGTGGTGTCA CGCTCGTCGT TTGGTATGGC TTCATTCAGC TCCGGTTCCC AACGATCAAG
      481 GCGAGTTACA TGATCCCCCA TGTTGTGCAA AAAAGCGGTT AGCTCCTTCG GTCCTCCGAT
      541 CGTTGTCAGA AGTAAGTTGG CCGCAGTGTT ATCACTCATG GTTATGGCAG CACTGCATAA
      601 TTCTCTTACT GTCATGCCAT CCGTAAGATG CTTTTCTGTG ACTGGTGAGT ACTCAACCAA
      661 GTCATTCTGA GAATAGTGTA TGCGGCGACC GAGTTGCTCT TGCCCGGCGT CAATACGGGA
      721 TAATACCGCG CCACATAGCA GAACTTTAAA AGTGCTCATC ATTGGAAAAC GTTCTTCGGG
      781 GCGAAAACTC TCAAGGATCT TACCGCTGTT GAGATCCAGT TCGATGTAAC CCACTCGTGC
      841 ACCCAACTGA TCTTCAGCAT CTTTTACTTT CACCAGCGTT TCTGGGTGAG CAAAAACAGG
      901 AAGGCAAAAT GCCGCAAAAA AGGGAATAAG GGCGACACGG AAATGTTGAA TACTCATATT
      961 CTTCCTTTTT CAATATTATT GAAGCATTTA TCAGGGTTAT TGTCTCATGA GCGGATACAT
     1021 ATTTGAATGT ATTTAGAAAA ATAAACAAAT AGGGGTCAGT GTTACAACCA ATTAACCAAT
     1081 TCTGAACATT ATCGCCTAGG GTACCGACAG AAGAACGACC CGACAGAACG TCATCGATAT
     1141 TGGTACTCTC GTTTGCATCG GCATACGTAT ACGCAGCGTT GGCTGGCTTC GATTCTCGAT
     1201 GGCTCAATTC GATCGGTGTC AATGCAATGC GATGCTTCTA ACCCAATTCA CGGACCACGC
     1261 TACGTTTTCA AATTTCACGA CGGCTGTGGA AGTACATGCA TACACGGAAA AATAAGTAGA
     1321 GCTTTATCAT AATGATTTTA TATGCGAGCA CTACAAAATT GTTCATTCAA GTTGGCACTC
     1381 TAGTGTGTCT AGTATTAATT ACATTTTAAT TAACTTTTTA TCAACTTTTA ATTGTGAGAG
     1441 ATAAAATATT TTGGAGTATT TTTCCACGTA TTCCGTTTAA CATTGCAAAG CTACTAGAAA
     1501 AGGTTTTCCT GTGTTTCCGC CTTCTGTGCT CTGGCATTTG TCAGCGATCA TTTGGCGTCG
     1561 CTTTTTGGCC CAAAGTCGAA CCACAAGAGT GGCGCGGTCG CTGAGCACTA ATGGTTGGTG
     1621 GTGGCTCATC TCCGGCTCCA TCTCCATCTC CGTCTCCATC GCTTGTGACC CTAATTACAT
     1681 TCAAAGCGAG CGTGCCAGCT TCGGGACACT TCGAGTATAT TTATTATTGA CTGCTGTTAT
     1741 TAATGCCCGA CGAAAGCGCG TTTGACACCC GCTTTCAGCA CTTTCCGCAC ACGAAAATTG
     1801 AACAAATGTA CACTGTGCAG CAGAGAAAAG TGTAGAGCAC GTAGGAAAAT GGCTGAAACT
     1861 GAAAATATCT AGTGGTTTCT TTGTAATCGA ATTCCGTTTC AGTGAAGTTG GCAGGATTGA
     1921 TCTTCAAAAC CGTTCGGTTT GAATGGATCG TGGGTCAGCA CTGTGCTGGC CATAAGTCAG
     1981 CCCCCATGCG TCCACATGAA GGCCATTCGA TCCGCTAGGT GAGTGATCGC TATGCGATTC
     2041 GCAGCGCCTT TAATAAGTGC ACTTACATAT GTCTGCGCTC GCACGTCGAA GATTAAAAGC
     2101 AAACAATGGG TACGTCGTAC GGGATCTAAT TCAATTAGAG ACTAATTCAA TTAGAGCTAA
     2161 TTCAATTAGG ATCCAAGCTT ATCGATTTCG AACCCTCGAC CGCCGGAGTA TAAATAGAGG
     2221 CGCTTCGTCT ACGGAGCGAC AATTCAATTC AAACAAGCAA AGTGAACACG TCGCTAAGCG
     2281 AAAGCTAAGC AAATAAACAA GCGCAGCTGA ACAAGCTAAA CAATCGGCTC GAAGCCGGTC
     2341 GCCACCATGG TGAGCAAGGG CGAGGAGCTG TTCACCGGGG TGGTGCCCAT CCTGGTCGAG
     2401 CTGGACGGCG ACGTAAACGG CCACAAGTTC AGCGTGTCCG GCGAGGGCGA GGGCGATGCC
     2461 ACCTACGGCA AGCTGACCCT GAAGTTCATC TGCACCACCG GCTAGCTCCT TCCTGGCCCT
     2521 TTTCGAGAAA CGCCGCGAGG GCGAAAAGGA TTAGTTGTTT CAAACGCAAG AAGGACATTT
     2581 GTTTCCTTAA ATTGTAACCA TTTCTTTATT TGGCACTCGA GCCATTGAAT TTTTCATTTT
     2641 CAGAATATGT GTACACATTT TTTAAAAAAA TAAAAAAATT ATATAATGCT GGCGGTTGTT
     2701 TCATGTGTGA AAAATTGATC AATGGTAAAC AAAATTGAAT AAATATATAA CATATATATA
     2761 TAGATATGTG TGTTGAAATG AATACTTGCG ATACATGTAA TAAAAATACT CTTCGCTTAT
     2821 CTATCAAAAA GTGCGGAATG TCAAAATTTA AAATTTTACA ATGAATGCGT AGCCGACGAC
     2881 GAAAGTGTTC CTTGCTATTT CCTTTAGCAA GATTTAAATT TAGATTAAAT TCTAATGATA
     2941 CGATTGACAG TTCGAAATTC AAAGTGTTCC TTTTTCAAAA TTTAGTAAAG ATTGTATATC
     3001 AATTGTAGAT ATATCGAAAT TTTTCGGCCG CAAGCGAACA TTTTACAAAA TGAAGGCGAC
     3061 CAGTTGCAGA CCAATTCCAT TCATCAACTT TCGGATTGTA AGATATTTCT ATCGGCCACG
     3121 ACGATTGAAC AAGTATTACG ATATTGTAAG TCTTCTTTAA CAAAATTAGT TTCCCTTTCA
     3181 CAGAAACAGA CATAAATTCT TGAATTATTG ACTTGGATTT GAGTGATCGT TCGTTGTCTA
     3241 TACTATAAGA TCTATAGGCA CGGGATAACG CTCTAAATCT CTTTAAAATC GAACGCGCCA
     3301 GGCGCTAGTT AAACGTTACT ATCTATCTGG TTAACCCAGC TTTGATCGGA ATGCGTATAT
     3361 ATATTTCATG TTATATAAAC GCTGCAAAAG CTGCCAGAGC CTCTGCTCCA GAGCTGGATT
     3421 CGCTCACACC TTCCTCTTCT TCTTGGGGTC AGCCCTGCTG TCTCCACCGA GCTGAGAGAG
     3481 GTCGATTCTT GTTTCATAGA GCCCCGTAAT TGACTGATGA ATCAGTGTGG CGTCCAGGAC
     3541 CTCCTTTGTA GAGGTGTACC GCTTTCTGTC TATGGTGGTG TCGAAGTACT TGAAGGCTGC
     3601 AGGCGCGCCC AAGTTGGTCA GAGTAAACAA GTGGATAATG TTTTCTGCCT GCTCCCTGAT
     3661 GGGCTTATCC CTGTGCTTAT TGTAAGCAGA AAGCACCTTA TCGAGGTTAG CGTCGGCGAG
     3721 GATCACTCTT TTGGAGAATT CGCTTATTTG CTCGATGATC TCATCAAGGT AGTGTTTGTG
     3781 TTGTTCCACG AACAGCTGCT TCTGCTCATT ATCTTCGGGA GACCCTTTGA GCTTTTCATA
     3841 GTGGCTGGCC AGATACAAGA AATTAACGTA TTTAGAGGGC AGTGCCAGCT CGTTACCTTT
     3901 CTGCAGCTCG CCCGCACTAG CGAGCATTCG TTTCCGGCCG TTTTCAAGCT CAAAGAGAGA
     3961 GTACTTGGGA AGCTTAATGA TGAGGTCTTT TTTGACCTCT TTATATCCTT TCGCCTCGAG
     4021 AAAGTCGATG GGGTTTTTTT CGAAGCTTGA TCGCTCCATG ATTGTGATGC CCAGCAGTTC
     4081 CTTGACGCTT TTGAGTTTTT TAGACTTCCC TTTCTCCACT TTGGCCACAA CCAGTACACT
     4141 GTAAGCGACT GTAGGAGAAT CGAATCCGCC GTATTTCTTG GGGTCCCAAT CTTTTTTGCG
     4201 TGCGATCAGC TTGTCGCTGT TCCTTTTCGG GAGGATACTT TCCTTGGAGA AGCCTCCGGT
     4261 CTGTACTTCG GTCTTTTTAA CGATGTTCAC CTGCGGCATG GACAGGACCT TCCGGACTGT
     4321 CGCGAAATCC CTACCCTTGT CCCACACGAT TTCTCCTGTT TCTCCGTTTG TTTCGATAAG
     4381 TGGTCGCTTC CGAATCTCTC CATTGGCCAG TGTAATCTCG GTCTTGAAAA AATTCATAAT
     4441 ATTGCTGTAA AAGAAGTACT TAGCGGTGGC CTTGCCTATT TCCTGCTCAG ACTTTGCGAT
     4501 CATTTTCCTA ACATCGTACA CTTTATAGTC TCCGTAAACA AATTCAGATT CAAGCTTGGG
     4561 ATATTTTTTG ATAAGTGCAG TGCCTACCAC TGCATTCAGG TAGGCATCAT GCGCATGGTG
     4621 GTAGTTATTT ATCTCCCTAA CTTTATAGAA TTGAAAATCC TTTCTGAAGT CCGACACCAA
     4681 TTTTGACTTT AAAGTGATTA CTTTGACTTC CCGAATCAGC TTATCGTTCT CGTCGTATTT
     4741 CGTATTCATT CGGGAATCTA GTATCTGGGC AACATGCTTT GTGATGGCGC GGGTTTCCAC
     4801 GAGCTGACGT TTAATAAATC CGGCCTTGTC AAGTTCAGAC AAGCCACCCC TCTCAGCTTT
     4861 AGTTAAGTTA TCGAACTTTC TTTGCGTTAT CAGTTTCGCA TTTAGGAGCT GCCGCCAATA
     4921 GTTCTTCATT TTCTTTACGA CTTCCTCGCT TGGAACATTG TCACTTTTCC CTCGGTTCTT
     4981 ATCCGAGCGT GTAAGCACTT TATTGTCGAT TGAATCGTCC TTCAAAAAGG ATTGGGGTAC
     5041 AATGTGATCG ACGTCGTAAT CAGATAAACG GTTTATGTCC AGTTCCTGAT CAACATACAT
     5101 GTCCCTTCCA TTTTGTAGGT AATAGAGGTA AAGTTTCTCG TTCTGCAATT GGGTATTTTC
     5161 CACAGGATGC TCCTTTAAGA TCTGGCTGCC CAGTTCTTTA ATACCCTCTT CTATTCTCTT
     5221 CATCCGCTCT CGACTGTTTT TTTGCCCCTT CTGAGTCGTT TGATTTTCGC GTGCCATCTC
     5281 GATTACAATG TTTTCCGGTT TGTGACGTCC CATGACCTTA ACTAGCTCAT CCACTACTTT
     5341 GACTGTCTGG AGTATGCCCT TTTTGATGGC TGGCGAACCA GCAAGATTCG CAATATGTTC
     5401 GTGCAATGAG TCCCCTTGTC CGGAAACCTG TGCCTTTTGT ATATCCTCTT TGAAGGTTAA
     5461 AGAGTCATCA TGGATCAGGG CCATAAAGTT CCTATTGGCG AAGCCGTCGC TCTTTAGAAA
     5521 ATCGAGAATA GTTTTACCAC TTTGCTTGTC TCTTATCCCG TTGATAAGTT TCCGCGACAA
     5581 GGCTCCCCAG CCCGTATAGC GACGCCTCTT TAACTGTTTC ATAACCTTAT CGTCGAACAG
     5641 GTGAGCGTAT GTTTTTAGTC TTTCCTCAAT CATTTCCCGA TCTTCAAAGA GGGTAAGAGT
     5701 CAACACTATA TCTTCTAAGA TATCTTCATT CTCTTCGTTA TCCAGGAAGT CCTTATCTTT
     5761 AATTATCTTT AGGAGGTCAT GATACGTACC AAGTGACGCA TTAAATCGAT CTTCTACCCC
     5821 GGAGATCTCG ACAGAATCGA AGCATTCAAT TTTCTTAAAG TAGTCCTCTT TCAATTGCTT
     5881 AACTGTCACT TTGCGGTTGG TCTTGAATAA CAGATCTACT ATTGCTTTCT TCTGTTCTCC
     5941 GCTTAGAAAG GCGGGTTTAC GCATGCCCTC AGTGACATAC TTAACTTTCG TGAGTTCATT
     6001 GTACACTGTG AAATACTCGT AAAGTAAACT GTGCTTAGGC AATACTTTTT CGTTCGGTAA
     6061 ATTCTTGTCA AAGGCGGTCA TCCTCTCGAT GAACGATTGA GCTGACGCAC CTTTATCGAC
     6121 AACTTCCTCA AAATTCCAGG GAGTAATCGT TTCTTCGGAC TTTCTTGTCA TCCATGCGAA
     6181 CCGAGAGTTC CCTCGGGCCA GGGGTCCCAC ATAGTAAGGT ATGCGAAAGG TTAGGATTTT
     6241 CTCAATCTTT TCACGATTGT CTTTGAGGAA CGGATAAAAA TCCTCCTGCC TCCTGAGGAT
     6301 AGCGTGCAGT TCGCCCAGGT GAATCTGGTG GGGGATGCTT CCATTGTCGA AAGTGCGCTG
     6361 TTTGCGCAAC AGATCTTCTC TGTTAAGCTT TACCAGCAGC TCCTCGGTGC CGTCCATTTT
     6421 TTCCAAGATG GGCTTAATAA ATTTGTAAAA TTCCTCCTGG CTTGCTCCGC CGTCAATGTA
     6481 TCCGGCGTAG CCATTTTTAG ACTGATCGAA GAAAATTTCC TTGTACTTCT CAGGCAGTTG
     6541 CTGTCTGACA AGGGCCTTCA GCAAAGTCAA GTCTTGGTGG TGCTCATCAT AGCGCTTGAT
     6601 CATACTAGCG CTCAGCGGAG CTTTGGTGAT CTCCGTGTTC ACTCGCAGAA TATCACTCAG
     6661 CAGAATGGCG TCTGACAGGT TCTTTGCCGC CAAAAAAAGG TCTGCGTACT GGTCGCCGAT
     6721 CTGGGCCAGC AGATTGTCGA GATCATCATC GTAGGTGTCT TTGCTCAGTT GAAGCTTGGC
     6781 ATCTTCGGCC AGGTCGAAGT TAGATTTAAA GTTGGGGGTC AGCCCGAGTG ACAGGGCGAT
     6841 AAGATTACCA AACAGGCCGT TCTTCTTCTC CCCAGGGAGC TGTGCGATGA GGTTTTCGAG
     6901 CCGCCGGGAT TTGGACAGCC TAGCGCTCAG GATTGCTTTG GCGTCAACTC CGGATGCGTT
     6961 GATCGGGTTC TCTTCGAAAA GCTGATTGTA AGTCTGAACC AGTTGGATAA AGAGTTTGTC
     7021 GACATCGCTG TTGTCTGGGT TCAGGTCCCC CTCGATGAGG AAGTGTCCCC GAAATTTGAT
     7081 CATATGCGCC AGCGCGAGAT AGATCAACCG CAAGTCAGCC TTATCAGTAC TGTCTACAAG
     7141 CTTCTTCCTC AGATGATATA TGGTTGGGTA CTTTTCATGG TACGCCACCT CGTCCACGAT
     7201 ATTGCCAAAG ATTGGGTGGC GCTCGTGCTT TTTATCCTCC TCCACCAAAA AGGACTCCTC
     7261 CAGCCTATGG AAGAAAGAGT CATCCACCTT AGCCATCTCA TTACTAAAGA TCTCCTGCAG
     7321 GTAGCAGATC CGATTCTTTC TGCGGGTATA TCTGCGCCGT GCTGTTCTTT TGAGCCGCGT
     7381 GGCTTCGGCC GTCTCCCCGG AGTCGAACAG GAGGGCGCCA ATGAGGTTCT TCTTTATGCT
     7441 GTGGCGATCG GTATTGCCCA GAACTTTGAA TTTTTTGCTC GGCACCTTGT ACTCGTCCGT
     7501 AATGACGGCC CAGCCGACGC TGTTTGTGCC GATATCGAGC CCAATGGAGT ACTTCTTGTC
     7561 CATGGCGAAA ATCCGGGTCG AAAGTTACGG TTATCGCGCA CTCTACTTTC CACAAATCCT
     7621 CACCCAAAAA CCAAGCACAG TTTATTCAAC TGAAGTATTC GCGATACTTC TTTATCTAAT
     7681 AATAATGTAC ATGTAACTAA ACTCGCTTTT GGGTTAAAAT CGTGACGCAG AGGCAAAAAA
     7741 AATCGTATGT CCCTTAGACA ACTTGAAACA ACTGCGAAGC GTACGGCAAT TCCAGGAATT
     7801 TTGTGGTAAA GCTACGCGCC AACTAACGGT TCTTGCTTAG AGGTGGAATA ATGTAGTTTT
     7861 CCAGCGATAA TAAATATATC GATATTTTTA GTAAAATTGA AAAGGTAAAC TTAATTTTAG
     7921 AAAATAATTT ATAAGAAATT TAATAGTATG CAAAATAATT TTTACTTGCT AAGAATATGT
     7981 GCCACTAATT AAAAGCTGGA CACCGCGCAA TGGAAAATAG TACTACAACA CAGCAACAAA
     8041 GCCTGAGTTA TCAACAAAAA AATACGAAAA CATCTCCCAA AACTAAGCAC CCACACGCGC
     8101 CACTCGCCGT CACAACACAA TCACTGCACA CCACCATTCG AATTTCGCGC ACTGTGACAA
     8161 CATCACATGA TATCGGCGCG GCAACATCGG ATTACCGACA AAACGAACTA TCGCACGAGC
     8221 CACCGCCGGC GAAGAGCGCT CGTTTTGCAA CACCGGCGCG CGCTGAACGA AGAGAACAGC
     8281 TGACTGCTTG ATACGTGCGT GTTTCGCGGC AGGAATTACA TAAAGTTTAG AGCCTCTGAC
     8341 GCCAGACCCC CCGAACATTC GCTCCGATCA AACTACCTGC GAACGGTCAC CTAATCCCCA
     8401 CCATGCATGG TAGGTTACCT CTGATCCCGG TCATCACTGG CGTTCGCTCA CATCCGTCCT
     8461 TACATGTGCA TATTTCGAGG TTAAAACGGT CGAAGCGCGG CCGCGGACAT ATGCACACCT
     8521 GCGATCGTAG TGCCCCAACT GGGGTAACCT TTGAGTTCTC TCAGTTGGGG GCGTAGATAA
     8581 CTTCGTATAA TGTATGCTAT ACGAAGTTAT CGTACGGGAT CTAATTCAAT TAGAGACTAA
     8641 TTCAATTAGA GCTAATTCAA TTAGGATCCA AGCTTATCGA TTTCGAACCC TCGACCGCCG
     8701 GAGTATAAAT AGAGGCGCTT CGTCTACGGA GCGACAATTC AATTCAAACA AGCAAAGTGA
     8761 ACACGTCGCT AAGCGAAAGC TAAGCAAATA AACAAGCGCA GCTGAACAAG CTAAACAATC
     8821 GGCTCGAAGC CGGTCGCCAC CATGGCCTCC TCCGAGGACG TCATCAAGGA GTTCATGCGC
     8881 TTCAAGGTGC GCATGGAGGG CTCCGTGAAC GGCCACGAGT TCGAGATCGA GGGCGAGGGC
     8941 GAGGGCCGCC CCTACGAGGG CACCCAGACC GCCAAGCTGA AGGTGACCAA GGGCGGCCCC
     9001 CTGCCCTTCG CCTGGGACAT CCTGTCCCCC CAGTTCCAGT ACGGCTCCAA GGTGTACGTG
     9061 AAGCACCCCG CCGACATCCC CGACTACAAG AAGCTGTCCT TCCCCGAGGG CTTCAAGTGG
     9121 GAGCGCGTGA TGAACTTCGA GGACGGCGGC GTGGTGACCG TGACCCAGGA CTCCTCCCTC
     9181 CAGGACGGCT CCTTCATCTA CAAGGTGAAG TTCATCGGCG TGAACTTCCC CTCCGACGGC
     9241 CCCGTAATGC AGAAGAAGAC TATGGGCTGG GAGGCGTCCA CCGAGCGCCT GTACCCCCGC
     9301 GACGGCGTGC TGAAGGGCGA GATCCACAAG GCCCTGAAGC TGAAGGACGG CGGCCACTAC
     9361 CTGGTGGAGT TCAAGTCCAT CTACATGGCC AAGAAGCCCG TGCAGCTGCC CGGCTACTAC
     9421 TACGTGGACT CCAAGCTGGA CATCACCTCC CACAACGAGG ACTACACCAT CGTGGAGCAG
     9481 TACGAGCGCG CCGAGGGCCG CCACCACCTG TTCCTGTAGG GGCCGCGACT CTAGATCATA
     9541 ATCAGCCATA CCACATTTGT AGAGGTTTTA CTTGCTTTAA AAAACCTCCC ACACCTCCCC
     9601 CTGAACCTGA AACATAAAAT GAATGCAATT GTTGTTGTTA ACTTGTTTAT TGCAGCTTAT
     9661 AATGGTTACA AATAAAGCAA TAGCATCACA AATTTCACAA ATAAAGCATT TTTTTCACTG
     9721 CATTCTAGTT GTGGTTTGTC CAAACTCATC AATGTATCTT AACCGGTAGG CCTTTTTTTG
     9781 CTCACCTGTG ATTGCTCCTA CTCAAATACA AAAACATCAA ATTTTCTGTC AATAAAGCAT
     9841 ATTTATTTAT ATTTATTTTA CAGGAAAGAA TTCCTTTTAA AGTGTATTTT AACCTATAAT
     9901 GAAAAACGAT TAAAAAAAAT ACATAAAATA ATTCGAAAAT TTTTGAATAG CCCAGGTTGA
     9961 TAAAAATTCA TTTCATACGT TTTATAACTT ATGCCCCTAA GTATTTTTTG ACCATAGTGT
    10021 TTCAATTCTA CATTAATTTT ACAGAGTAGA ATGAAACGCC ACCTACTCAG CCAAGAGGCG
    10081 AAAAGGTTAG CTCGCCAAGC AGAGAGGGCG CCAGTGCTCA CTACTTTTTA TAATTCTCAA
    10141 CTTCTTTTTC CAGACTCAGT TCGTATATAT AGACCTATTT TCAATTTAAC GTCGGGGCTT
    10201 TGAGTGTGTG TAGACATCAA GCATCGGTGG TTCAGTGGTA GAATGCTCGC CTGCCACGCG
    10261 GGCGGCCCGG GTTCGATTCC CGGCCGATGC AGGCAATATA TAGGAATGCA CGTTTTAGAG
    10321 CTAGAAATAG CAAGTTAAAA TAAGGCTAGT CCGTTATCAA CTTGAAAAAG TGGCACCGAG
    10381 TCGGTGCTAA CAAAGCACCA GTGGTCTAGT GGTAGAATAG TACCCTGCCA CGGTACAGAC
    10441 CCGGGTTCGA TTCCCGGCTG GTGCATAAAC CAATTTATAC CGAGTGTTTT AGAGCTAGAA
    10501 ATAGCAAGTT AAAATAAGGC TAGTCCGTTA TCAACTTGAA AAAGTGGCAC CGAGTCGGTG
    10561 CTAACAAAGC ACCAGTGGTC TAGTGGTAGA ATAGTACCCT GCCACGGTAC AGACCCGGGT
    10621 TCGATTCCCG GCTGGTGCAA GGGACAGAAC TTGCGGGGAG TTTTAGAGCT AGAAATAGCA
    10681 AGTTAAAATA AGGCTAGTCC GTTATCAACT TGAAAAAGTG GCACCGAGTC GGTGCTAACA
    10741 AAGCACCAGT GGTCTAGTGG TAGAATAGTA CCCTGCCACG GTACAGACCC GGGTTCGATT
    10801 CCCGGCTGGT GCAAGTGGAA AACGGAGACC ACCGTTTTAG AGCTAGAAAT AGCAAGTTAA
    10861 AATAAGGCTA GTCCGTTATC AACTTGAAAA AGTGGCACCG AGTCGGTGCT TTTTTGCCTA
    10921 CCTGGAGCCT GAGAGTTGTT CAATAAAATA AAAATGTTTC GTTTTTTTGC TTTCGCCAGT
    10981 ATTTATTATT TTTCATCAAT ATGTATTCAA TTTGGTATGT ATTTAGTAAT TGTAATATAT
    11041 AGACAATGGT TTTCCGTTGA CGTACATACA TCTGACGTGT GTTTATTTAG ACATAATAGT
    11101 TATGTTTTCA CATCTTTTTA ATGTTCGCTT AATGCGTATG CATTCTAGAG CAAGCTGCCC
    11161 GTGCCCTGGC CCACCCTCGT GACCACCCTG ACCTACGGCG TGCAGTGCTT CAGCCGCTAC
    11221 CCCGACCACA TGAAGCAGCA CGACTTCTTC AAGTCCGCCA TGCCCGAAGG CTACGTCCAG
    11281 GAGCGCACCA TCTTCTTCAA GGACGACGGC AACTACAAGA CCCGCGCCGA GGTGAAGTTC
    11341 GAGGGCGACA CCCTGGTGAA CCGCATCGAG CTGAAGGGCA TCGACTTCAA GGAGGACGGC
    11401 AACATCCTGG GGCACAAGCT GGAGTACAAC TACAACAGCC ACAACGTCTA TATCATGGCC
    11461 GACAAGCAGA AGAACGGCAT CAAGGTGAAC TTCAAGATCC GCCACAACAT CGAGGACGGC
    11521 AGCGTGCAGC TCGCCGACCA CTACCAGCAG AACACCCCCA TCGGCGACGG CCCCGTGCTG
    11581 CTGCCCGACA ACCACTACCT GAGCACCCAG TCCGCCCTGA GCAAAGACCC CAACGAGAAG
    11641 CGCGATCACA TGGTCCTGCT GGAGTTCGTG ACCGCCGCCG GGATCACTCT CGGCATGGAC
    11701 GAGCTGTACA AGTAATCTAG ATCATAATCA GCCATACCAC ATTTGTAGAG GTTTTACTTG
    11761 CTTTAAAAAA CCTCCCACAC CTCCCCCTGA ACCTGAAACA TAAAATGAAT GCAATTGTTG
    11821 TTGTTAACTT GTTTATTGCA GCTTATAATG GTTACAAATA AAGCAATAGC ATCACAAATT
    11881 TCACAAATAA AGCATTTTTT TCACTGCATT CTAGTTGTGG TTTGTCCAAA CTCATCAATG
    11941 TATCTTAACC GGCGGAGGTG GCCATATCGC ACTACACTAC TACACTACAC TATACTACAA
    12001 TATATATAAT AACGGAATCC GCGGACCGGT GCGAAATCGA AAAGTGCAAC GGAAAATTGC
    12061 ACTGCCAACT CCGCTAAGCA AGCCCCTCCC CCCCCCTTCT GCACACCATA CATAGTTTTC
    12121 CAAGCATCCA TCGACAGCAC TTTCATTTTC ACGCTCATCC AACTCGCGAC TCGCTCACAA
    12181 TGGGGCTTAT TAATCATATA ATTATGTCGG GTTGTGTTGT GTAGGGGCCC GAGTAGTGTG
    12241 AGGTGTAGAA TTAAGTTAGT AAATCGTTGG CATTGTCTGC TGTCTCTTGA CGTCTCTGTT
    12301 CCATTCCCCC CGCCCCTTTA TTGTTAGTTT TTATGGATCT TAGGGCTTTC TGGGGTCATG
    12361 GCTGTCGAAA AAAATCAGAC GCAGAGGGAT ATGGCCTAAA GATTTGATAG TGAAATGGGC
    12421 CGACTTTATG GAGCATTGGT AGTGGGGGAG GTGGTATTGC CCTTCGGGAA TGCAAAGTGA
    12481 AAATTCCGGG AAGAGCTCAG CTTGGGAAAA GTTCGAATTA GTTTGCTCAA GTAGCGGTTA
    12541 TAAATGGTGT GGTTCTGAAG TTCGTGTTGG TGCTAAAATG GACGACTTCT TTGGTGGGAA
    12601 AACACCAAAT GACCTTTGCT GAGGCGGGTC AGAATTGGAA TACATTATTT GATCACTTAA
    12661 AAAGCTTTAA AACTGTGGGG GAAGTATCAT TAGCATGATT TAAGTGCCTT CAAAAGGCAT
    12721 TTATAAAAGG TATGTGCTCT TCCATTTTTT ATGCATGAAA GTTTGAGCAT CCATAGCATT
    12781 TTAATAAATT CATAAACTCT GAGAACTCTG CTTACGTAGA CATTTGCTTG TCAATTTAAA
    12841 TTCTCTAAAG TATCGCACTA ATTTAGTTAT TAAAATATAG TTGAAGAGAC AATTAAAAAC
    12901 TTCGGGCACT TAAGCCTGGA AAGAGAAATT CTTAAGTGAG GTTTTTATTA GAAATTCACT
    12961 GAAGTCGTGG ATGTTGAATT CCCTTGCCCG TCCACTGTGT GTGCAGCTCG AGGCTCTTCC
    13021 GTCAATCAAG TTCAAGGGCG ACACAAAATT TATTCTAAAT GCATAATAAA TACTGATAAC
    13081 ATCTTATAGT TTGTATTATA TTTTGTATTA TCGTTGACAT GTATAATTTT GATATCAAAA
    13141 ACTGATTTTC CCTTTATTAT TTTCGAGATT TATTTTCTTA ATTCTCTTTA ACAAACTAGA
    13201 AATATTGTAT ATACAAAAAA TCATAAATAA TAGATGAATA GTTTAATTAT AGGTGTTCAT
    13261 CAATCGAAAA AGCAACGTAT CTTATTTAAA GTGCGTTGCT TTTTTCTCAT TTATAAGGTT
    13321 AAATAATTCT CATATATCAA GCAAAGTGAC AGGCGCCCTT AAATATTCTG ACAAATGCTC
    13381 TTTCCCTAAA CTCCCCCCAT AAAAAAACCC GCCGAAGCGG GTTTTTACGT TATTTGCGGA
    13441 TTAACGATTA CTCGTTATCA GAACCGCCCA GGGGGCCCGA GCTTAAGACT GGCCGTCGTT
    13501 TTACAACACA GAAAGAGTTT GTAGAAACGC AAAAAGGCCA TCCGTCAGGG GCCTTCTGCT
    13561 TAGTTTGATG CCTGGCAGTT CCCTACTCTC GCCTTCCGCT TCCTCGCTCA CTGACTCGCT
    13621 GCGCTCGGTC GTTCGGCTGC GGCGAGCGGT ATCAGCTCAC TCAAAGGCGG TAATACGGTT
    13681 ATCCACAGAA TCAGGGGATA ACGCAGGAAA GAACATGTGA GCAAAAGGCC AGCAAAAGGC
    13741 CAGGAACCGT AAAAAGGCCG CGTTGCTGGC GTTTTTCCAT AGGCTCCGCC CCCCTGACGA
    13801 GCATCACAAA AATCGACGCT CAAGTCAGAG GTGGCGAAAC CCGACAGGAC TATAAAGATA
    13861 CCAGGCGTTT CCCCCTGGAA GCTCCCTCGT GCGCTCTCCT GTTCCGACCC TGCCGCTTAC
    13921 CGGATACCTG TCCGCCTTTC TCCCTTCGGG AAGCGTGGCG CTTTCTCATA GCTCACGCTG
    13981 TAGGTATCTC AGTTCGGTGT AGGTCGTTCG CTCCAAGCTG GGCTGTGTGC ACGAACCCCC
    14041 CGTTCAGCCC GACCGCTGCG CCTTATCCGG TAACTATCGT CTTGAGTCCA ACCCGGTAAG
    14101 ACACGACTTA TCGCCACTGG CAGCAGCCAC TGGTAACAGG ATTAGCAGAG CGAGGTATGT
    14161 AGGCGGTGCT ACAGAGTTCT TGAAGTGGTG GGCTAACTAC GGCTACACTA GAAGAACAGT
    14221 ATTTGGTATC TGCGCTCTGC TGAAGCCAGT TACCTTCGGA AAAAGAGTTG GTAGCTCTTG
    14281 ATCCGGCAAA CAAACCACCG CTGGTAGCGG TGGTTTTTTT GTTTGCAAGC AGCAGATTAC
    14341 GCGCAGAAAA AAAGGATCTC AAGAAGATCC TTTGATCTTT TCTACGGGG 
//
