# Supplementary material for: Fitness effects of CRISPR endonucleases in Drosophila melanogaster populations
Source: eLife. 2022 Sep 22;11:e71809. doi: 10.7554/eLife.71809 (PMC9545523; doi:10.7554/eLife.71809)
Supplement: Supplementary file 4. [file elife-71809-supp4.zip › constructs/AutosomeD.ape]

LOCUS       AutosomeD               7500 bp ds-DNA     linear       25-MAR-2018
DEFINITION  .
ACCESSION   
VERSION     
SOURCE      .
  ORGANISM  .
COMMENT     
COMMENT     
COMMENT     ApEinfo:methylated:0
FEATURES             Location/Qualifiers
     gene            157..1353
                     /locus_tag="CR43306"
                     /ApEinfo_label="CR43306"
                     /ApEinfo_fwdcolor="#ff797d"
                     /ApEinfo_revcolor="#ff102f"
                     /ApEinfo_graphicformat="arrow_data {{0 1 2 0 0 -1} {} 0}
                     width 5 offset 0"
     gene            complement(4295..6813)
                     /locus_tag="CG13700"
                     /ApEinfo_label="CG13700"
                     /ApEinfo_fwdcolor="#ff797d"
                     /ApEinfo_revcolor="#ff797d"
                     /ApEinfo_graphicformat="arrow_data {{0 1 2 0 0 -1} {} 0}
                     width 5 offset 0"
     misc_binding    3000..3019
                     /locus_tag="gRNA Target Site 1"
                     /ApEinfo_label="gRNA Target Site 1"
                     /ApEinfo_fwdcolor="#ff0000"
                     /ApEinfo_revcolor="#ff004b"
                     /ApEinfo_graphicformat="arrow_data {{0 1 2 0 0 -1} {} 0}
                     width 5 offset 0"
     misc_feature    2923..2942
                     /locus_tag="gRNA Target Site 2"
                     /ApEinfo_label="gRNA Target Site 2"
                     /ApEinfo_fwdcolor="#ff0000"
                     /ApEinfo_revcolor="#ff004b"
                     /ApEinfo_graphicformat="arrow_data {{0 1 2 0 0 -1} {} 0}
                     width 5 offset 0"
     misc_feature    complement(2858..2877)
                     /locus_tag="gRNA Target 3"
                     /ApEinfo_label="gRNA Target 3"
                     /ApEinfo_fwdcolor="#ff0000"
                     /ApEinfo_revcolor="#ff004b"
                     /ApEinfo_graphicformat="arrow_data {{0 1 2 0 0 -1} {} 0}
                     width 5 offset 0"
     misc_feature    complement(2823..2842)
                     /locus_tag="gRNA Target 4"
                     /ApEinfo_label="gRNA Target 4"
                     /ApEinfo_fwdcolor="#ff0000"
                     /ApEinfo_revcolor="#ff004b"
                     /ApEinfo_graphicformat="arrow_data {{0 1 2 0 0 -1} {} 0}
                     width 5 offset 0"
ORIGIN
        1 TTTGATTTGA TTTTGTTTTT TTTTAGTAAT TGTACATTTT CAGCAAATTG AAAGCATCAA
       61 AACAGCATTC CCACACGAAT CACTCAAACA TCCAAGTAAG GTCATTACAA ATCAAAAGTC
      121 GTAAATATTT TGACGGCAGA AACTCAAAAC AGTAAAAAGT TTCATTCAGT GAAGGTTATA
      181 TAAAAAAATG CAGTGTGAAT TTACGGTGAA AAATTGCAGT TCTCACAGCG AGAAAACGCA
      241 TAAGTAAACA TAGAGTGCAG GACCAACCCT CTGGACCGAT AAATGCCCAT CAATGAGCCA
      301 AGAGGTGCAG TTTTGAAAAC AGTTTAAATT TGATTTGGGT GCGAATCGGA ATTGCACGAG
      361 GGTTGCATTG GATTCTAACC CTTTCCCCGG ATCATCGAAG CGTTCCGTCT GTCCGAGCGC
      421 TAAATAAATC ATTTCTCTTC GATTAATTCG CTTGCTGACA TGTGCACACT CACATGTCCC
      481 GACTGAAGGG TTTACTTTGA ATTTAAAAAA AAAGGGGTTT ACACATGGTT TCGGCTAAGC
      541 GACCGCTACT CATGTCAAAT TTTGGCTTTT GCTCTCCTTT GTAGTGGCAT GGAAAATTGT
      601 CCATGGCCGT GCAGTCATAA GTTATAAATT AGTTAAGTTT CTTTCGAGCA CTTTAAAGTC
      661 AGCCGGAGGG TTGCTTAAAA AAAGGGGTTC CCTCCACACC ACACCCTTTC CCTTTTCCAC
      721 GTCATTGAGT TTGCTTCCTT ATGTGTGTTT TTCAAAATTT TTAAGTGCAT TGATTAATTT
      781 TTATTTTGAT CGGTCCGAAA TCAATATTGT TTGCAAATTT CCAGTAAATA CCCAACCGAA
      841 GACACGGGCC CAGCAGTTGG TGTGTGTAAT TTGTCGTCAT TCGCAACGCC CAGCGATATT
      901 TCCCTGATGT TTGCCACTTA GCAAAGGGTT CAGTATCCAT TGCTAATGTT TCGAGTATGA
      961 ATTCAAGCGA ATTTATGTAG TGGAAGTGCT TTAAGAGAGT TTCACCAGAT GATAACCGTG
     1021 GGAAATGGGG ATTATAGCAT TGACATCTGA TTTGGAGATT TCAAGGGGCC TAATCAAAAA
     1081 TGCTATTAAA ATAAGTGAGT AATTTATAAG AAAAATTTAA AGATGATATA CAATATATTT
     1141 CCTGATCAAG GCTCTGGAAC ACTTCGCTGA ACCCTCCGCT TCGGTAGGCA CATACATCGT
     1201 TTTCAAAGAA GAAGCCTCTG AGGACTGCGA ACCCTCCTTC TGGCTCCTTC TGGCTGCTCA
     1261 GAATCCTCCT TCATCAAGAT CTCGTTGTTT CCAGTAGCAA ACCCAATACG CGTTCGTCTT
     1321 TTCTGCCATT TCTGAATTCA GTTGAGCTAT GGAGCGGGTT TCTCAGGCAA GTGAAGAAGC
     1381 TCAACAGGTG CCAAGTAACC GAAAAACTAC CTTAAAAATC CAAAAACGCA AAACATTTCA
     1441 AGAATAATAA AATTCTTTCA AAAATAACCT GTACAATTTA ATTTAAGTAA CAGCACAAAA
     1501 ACCACCAAAA TGTATTAACC ATTGTATATA AATATAGATT TTAAGCTCAC GTTATAAACT
     1561 ATACTTTCAT CTCAAATAAG TAAAAAACAA TATATTTTAG ACTTAAGTCT TTTATATAAT
     1621 GGTAAACATT TTTGCCTGGT AATAGTGAAG TATCACATTT TATACGATTT ATTTTAGGAC
     1681 TGATAAACAA TTCAATTAAC GATTGACTGC CATTCCCAAT CGAGGATGTG AAGAGCATGA
     1741 AAAATCGCAT TCGGATTCGG AATAAATTTT CCCAGGCTAA GCAGGCACAC TCGACTTTAA
     1801 TAGGACATTT GACTAAGTGG AAGCGATTGA CCTATGTCCA AGCTCATTTA TTGATTCCGT
     1861 CCATTTGCAT AGGATAGGAC CTATCTAGGC TTCCCCTCCC TTTGATCTGA TTGCGACGCG
     1921 TGTCCTGTTC GGCGATGCAA ATTGGTCACA CCCTTCAGAT GTCAAAAGAA ATATCGACGG
     1981 ATAGACGACA AATCGATTTG CATGGCAGGG CAGTAATAAT GAATTTTGCC CAGGGTGACA
     2041 TAATTGTGCG AGGACCAGCT TGACCAGCCT GCGTTCCATC ATAACTCATA ATAATGAAGT
     2101 GCAAATGCCT ATGTATGTGC GCTACCCTGG GTATAATCGG CTTTCAATTC TGAACAAAAG
     2161 GACTCGGCCT CAGAAGTCAC GTGCCTGCTG TTTAATCCGT GTCCTCTACT TTCCTTTCTT
     2221 TTCCACGAGT GAAAGTCCTG CCGGCGAATT TGTTACGCTT TGATTTCTCC TTTTTTTTTC
     2281 GACGTGATCC CTTTTCGCCC TTTTATTGTC TTGTCTGGAC ATTTGGTCGC TACCTACTTG
     2341 AAGTAGAAGT CGTGCCCTTG ATTAAATTAT ATGTGTTTAT CCCCGGGCTA GAAGTGAGTC
     2401 GCTCTCGTGG CGGAGATAAT TCTATCTGTA GGTTTTTTTC CACCAACCGA TTCGGATTGA
     2461 GATGTAGGCT TGGAAAAGGG TTATATGAAT TCCGAAAGTG GTGCATTACT ATCTGGAGTC
     2521 ATTTCAATGC TCTATTGTGA TTGCTGTTGC ATTATTAAGT TATGATGGTT GTTACACGAT
     2581 TTCTAGGGTT TTCATACTAG AAGGACATTA AATCATGTAT AAAGTCGCAT TTTAATTACT
     2641 TACGCTGAAG CCATTTCAAT AACGATCGCT TAAGGCGGTA AATTGAAAGT AACACCACTA
     2701 TTTGCTCCAA AACTCCCAAG GAGACGCTTA AATATCGCCT AGACTCCCAA CAGTTCGAGC
     2761 ACCGTTGGTG TCTAATGATT GGCCAACTAC CAAAATAGGT GGCACTGATT TGATGGGAGC
     2821 CCGGTGGTCT CCGTTTTCCA CTTCTTCTAC AGCTCCCTCC CCGCAAGTTC TGTCCCTATG
     2881 TCCGTCTCTA TTTTCAATTT CGTTAATGAC CCAAAAGTGG CGTAAACCAA TTTATACCGA
     2941 GTCGGAGTCT CTCACACAAG ACAAATAATA GCGCAGCAGG ACATTGACAA CAACACCCAG
     3001 GCAATATATA GGAATGCACT GGGAAAATAT CAGTCAGAAA TTGTACGTAT TCATTATTTT
     3061 ATTCTATGTT AAACTCTCAT GTCATAAAAT AACCCGAAAA AAATACTGGT AGAAGATGTT
     3121 ATTTTTATTT ATATTTAAAT GGAAGTGAGA ACCAGATATT TAAAAATATT CATAATATTA
     3181 ATTTAGAAAT TAGATTAACT TTATTTTTTC ACTGTGGACA TAAGTGAAGC AGATTGGTGG
     3241 GTAGAATCGA AATGTAGAAA CGAGACTGTC GACCGGTAAT TGACTGCCGC TGATGGTCAC
     3301 TGGCCAAAAC GCTGATAATG AAGCGCAATT GTGTTCAACT GATGGTCAGA AACAAATTTC
     3361 ATTTGAGGCA ATTAATCATA TTCGGGTACC GAAGGAGTTA CAAACTCATG ACTTCTCTGT
     3421 TCTACTATTT TAAGGTGTTG CCTCGTAAGA ATAAATCATT GGAAAATTCC TTCTTATCCG
     3481 CGTTGTTTGT GGACCCTAGA CAACCTCCTG TGGTTTTGTG GGTGTTGACA CACGTTTTTT
     3541 CGGCGGGAAT AGTTTAGAAG CCCCTAACAT TGAGTTGGGT CTATGAATCA TGAGATTAAT
     3601 GAATAGTCAG TCAGCCGTAA ATGTCAATCC GAGAATCTCA AGAAGTCTTT ACTTAACTTC
     3661 ACTTTGCCTC GGTCTTTAAC ATCAAACAAT TAACCAGAGC TTTCATTGTC GGCACTTTGA
     3721 TATTTGATTT GCCTCTTTTC CTGGACAAAG CAAGTGAATA CAGTCACAGA TACTCCTATC
     3781 CCCTCTTAAA CGAATGTGGT CGTTTGTGGC CATATTGCGT TTCACTTTCG CTCCACATAC
     3841 AGGCCTTTCG CATTTGGGGG CGTTGTTTGC CTGGCCCTTT TTCAGCTTGC CACATTTCCG
     3901 ACTTGGTTTT TGCACGAAAC TGGGTCACTG ATGTCGCCCG TTTGTTTGTC CAATGCGAGG
     3961 GTTCCCTCAC GGGTTAGTGT ACTTTACTGC TAAAATCAAT AGACCAGCTC ACTGTAATTA
     4021 GCTTTGACTT AAAGTGCATG CCATGCGAAG TTCAGGATCT GGGAAGGTGG AACATTCCTA
     4081 CTGTGAGTCA TTACCATTGC TGGACTGCAA AAAAGTTCTA TTGAGAAACT TGCTCGACAA
     4141 AGTCTTCATC TTCAGCAGTC ATAGTAATGA AACGTTTTAA GTAATGATCA ATACCTTGTT
     4201 CTTGAACTTA TTTTAAGTTT TATTAACTTT TATTAACTCA ACATTGTTTT CTAAGATTAT
     4261 AAATTGAAAA GGAAGTTGTT ATATTTCTTT TTTTGGTTGC CTTTATTGTT TAAGAGTATT
     4321 ATAATATAAT ATATATAATT ATTGTATCAA TTCCACCATC TCACTCTCGG GGTTCCTTCC
     4381 GATTCAGCCC TGTTGCACTG TTGATCGCGA ATATTGTAAA AACATACAAC AATTATTCGT
     4441 TACAAACCTG GATTTCCACT ACTTATATGA CTAGCTTGCA TTTGAGGAGT AGCCATAGGA
     4501 ATACCTGATG CTGGATTATA GTTAAGTGTG GAACAAGGCA TATCGTAGGA ATAGGGACTT
     4561 GAATAACTGA CGCAGGTAAA AACAAATAGT TATATTGCAT GGTTTAGTAT TTTGAATATT
     4621 TCTTACCTCA TTTGACTGAG AGGGTAAGCG CTCATATTCA TGTCGCAGGC ACCACCCATG
     4681 CCATAGACCT GACCACCGTT GCCCATCTCA ACCAGGCCAG GGGATCCAGC TGGACCGTAG
     4741 ATGTTACAGG GTTCGGTGGC CAAGCCCATG TCCATGCCCC CATTGGGGAA GTGGTTAAAG
     4801 TGGTTGCCAT CGTTGGAAAA GGGTTTGTAG TCTGAGGAGT ATACTGTGTG GTTCTGCAGA
     4861 GAGTCGCTCA TAAATCCAGT GTTACTGGCA AACCAGTTAG GGGAAGGCAT TCCCATCAAT
     4921 GAGGAAAAGA TTTGTTGAGC ACCTAAACGA AAATCGGTAA CCATTTGAAA ATTTGGTATG
     4981 CTAAGTAAGT ACCTAGACCA TCATTGCTAC AATATTGTTG AGCACCGAAA GAAGAACTGA
     5041 AAGCCTGTTG CATGCCTTGA CAATCTGAGA GATGTTGGTT TTCGGAAATA ATTCAATAGT
     5101 TAAAACGATA GAATGTCATT AGGACATTTA TGAAAGTGAA TAATTTAATT AAGCATACCT
     5161 TGATTGGGGC TGCCTAACAT TTCATGCATA CCTATTTGAA TGGCTTAAAA TAATTAATAT
     5221 ATTTTAAAAC AGTTGGATAT TATTAAAATA AGATGAAGAG TTAATTACTG AGTGCTAAAA
     5281 CTTACCTTGA TTGCATCCGG CAAACATTGA ACGCGTACCT GCTTAAATGA TGAAAATGTG
     5341 GTCAAATTGT TTTAGGATTA CGAATTCATG TTTACCCTCA GTACCATTGT TATAAAACTG
     5401 TTGAGTTCCC TGCGCAAAGT TATTGAAATA CGGCTGACTC TGAGCATTAG CAAATGATTG
     5461 TTGAATTCCT AAAATTCGGC ATATTACATT GCATCCACGG TTGCTTATTT ATCATGCTTA
     5521 CCTTGTTGTG CAGTGGCATA GCATTGCTGA ACACTCTTCT GGTACTTTTG CATAAAGGCC
     5581 TCCATGTCCA AATTGTTAGG ACTTTGATGA AATGAAGCAC TATCCCCATT TGAATGACAA
     5641 TTTTCCTCTG AAGATTCTGA TGAAGTTTGA CATTTCGTAC CAGTTTCCCG GTTGTTCTGG
     5701 CCACCGCCTC CCCTTTGACT TTCATCCATT TGCATGCCTG GCATTGAGTA CATAGCATTG
     5761 CCTTGATAAT TTAGTGGGGT AGAGTAGCAG TAGATGGGAA ACCCGGTACT CGGATCCACA
     5821 CCCATTGGAA CAGGAAAAAT GTGCTGTTGC TGGCCAGGAT AAGTCTGATC CCATTGGGAG
     5881 CATCCAGATT GCTGACTAGA AGCGATATCA CAGCAACAGC CACAAGTCTC TTTGGAGCAG
     5941 CAAGGACTCT CACTCTCACA TGGAGCTGAA CTGGTAGTAC TGGGATCGTT GACAATGGTC
     6001 TCGTCCGATC TTGATCCGGC TTCCGGAAGA GATTGACCAT AGCCGTATTG ATTTTGGCAC
     6061 ATCTGCCCGG GCGAACTAGA TGATGACGAT TCCATCTCTC TTTGTCCAGA TGTCGAGTCC
     6121 TGAGTCATTG GGTTAAAGGA TTGCCAGCTA CAAGAAGGTT GACATACTGG ATCTACAATA
     6181 GCAGGAAATA AAAAGATCAA TAAATTTCCA AAAATATTTT AGAAATTAGA AACTCAATAT
     6241 TTACATTCGC TATAGTTATA GTCTCGGTAG TCCATTGTCT GACCCTTTTG TTGAACTACT
     6301 TGACCCGAGG CAATGCGAAA CTCTGAGCTA AGATGCATAT GAGTAAGAAA ATTAAATTAA
     6361 AATTATTGTT AAAATAACTT AACTTACTAA CGAACGCTCA TTTGCTTCAG AAAACGTGTG
     6421 TATTCGCTAT CTGGATCTGC CTCAGAAGTA AGTTTTTCTG TCTGGGGAGT AGAATTGTAT
     6481 TTCGACGATG ACGTGTGAAC CTTTTCCTGG TCAGATTTGG GAACTTCACT TGTCTTTTGA
     6541 GCGTTTAATT CTTGAACACT TTTCGACTTG AAAGTTTTGC AGACGTCATC GAAGCTTTCG
     6601 ATTGAATCTA GTATTTGGCG GACTTCCTGA TCCTGCTCGT CGCCCAAGGA ATCATTATCA
     6661 TTGTCATTCT TATCCGAAGT GTTCATTATG ATTATAAGAT GGATATCCTG GTCGAGCTTT
     6721 GCGGTATGAC ACCACTAAGG TATCTAGCTC ATGCCTAAGT AAATGCTTTG GAATTTTGCT
     6781 TCCCTTAAGG AATAATAATA ATTTCTTAAA GTTTATTTAC ACTCTTCTCA TTGAATACTT
     6841 TGTTTATGCT TTTATAGAAC AACTTTCTCA AAATCAACTG AAATAAACGT TTTAAGGTTT
     6901 AATTAAAAAA GAACACCGAA CAATTTTTTG AAGCTCTATC TATCCAGTCT GCAATACAAA
     6961 AGGGAAACAG CATATTTAGA TGACTTGACT ATATGTATTT AAGTTAACTA GATTACACTT
     7021 ATTTGCTTTT ATATTGCTTT CTTTTTTCTT TTTAAATGTC TATTACCCGT GGTTTTAACT
     7081 ATTGAAATAT TTGAGTGTGG ACCCAATCGA AAGCAGTTTG CCAGCAACCT GTGACTCGAT
     7141 GGAATTTTCA CCCATTTGCA GCTCCCACCT GGCTATCTCA GATCAGTTTA ACATATGTGG
     7201 CACTAATTTA ACTAAATTAA CTACAAATAT GTTATCATAA ACTGTCTCTC CGCCGAGCAT
     7261 AATTGCAGGC GCTAAGAAGG AATTTGAGTG GAAAACGAAC CCGAATGAAA ACTTGATCCA
     7321 GGACACGCGA CTGACACTAT GCGAGCATTT GCATACCCTA TAATTTCCCC CTTGCTTATC
     7381 ATCGCCAAAA ATCAAGCCAC ACGCGAAAAA AAAGGATAGC GAAGGACCCT AATTTCCAGG
     7441 TCGCTTATTG TCATGTCACG ACAATTAAAC AATTTCTTGT GCGCTGGTTC CAGTGCGCTT
//
