# Supplementary material for: Fitness effects of CRISPR endonucleases in Drosophila melanogaster populations
Source: eLife. 2022 Sep 22;11:e71809. doi: 10.7554/eLife.71809 (PMC9545523; doi:10.7554/eLife.71809)
Supplement: Supplementary file 4. [file elife-71809-supp4.zip › constructs/BHDgNf1v2.ape]

LOCUS       BHDgNf1v2              14075 bp ds-DNA     circular     11-SEP-2018
DEFINITION  .
ACCESSION   
VERSION     
SOURCE      .
  ORGANISM  .
COMMENT     
COMMENT     ApEinfo:methylated:1
FEATURES             Location/Qualifiers
     CDS             complement(97..957)
                     /locus_tag="AmpR"
                     /ApEinfo_label="AmpR"
                     /ApEinfo_fwdcolor="#ddc700"
                     /ApEinfo_revcolor="#ddc700"
                     /ApEinfo_graphicformat="arrow_data {{0 1 2 0 0 -1} {} 0}
                     width 5 offset 0"
     CDS             complement(3811..4816)
                     /locus_tag="Cas9"
                     /ApEinfo_label="Cas9"
                     /ApEinfo_fwdcolor="#ddc700"
                     /ApEinfo_revcolor="#ddc700"
                     /ApEinfo_graphicformat="arrow_data {{0 1 2 0 0 -1} {} 0}
                     width 5 offset 0"
     CDS             8931..9608
                     /locus_tag="dsRed"
                     /ApEinfo_label="dsRed"
                     /ApEinfo_fwdcolor="#e40002"
                     /ApEinfo_revcolor="#e40002"
                     /ApEinfo_graphicformat="arrow_data {{0 1 2 0 0 -1} {} 0}
                     width 5 offset 0"
     primer_bind     9399..9419
                     /locus_tag="Primer dsRed_S_F"
                     /ApEinfo_label="Primer dsRed_S_F"
                     /ApEinfo_fwdcolor="#a273ff"
                     /ApEinfo_revcolor="#cd5bff"
                     /ApEinfo_graphicformat="arrow_data {{0 1 2 0 0 -1} {} 0}
                     width 5 offset 0"
     rep_origin      13405..14070
                     /locus_tag="Origin"
                     /ApEinfo_label="Origin"
                     /ApEinfo_fwdcolor="#999999"
                     /ApEinfo_revcolor="#999999"
                     /ApEinfo_graphicformat="arrow_data {{0 1 2 0 0 -1} {} 0}
                     width 5 offset 0"
     CDS             11037..11401
                     /locus_tag="EGFP"
                     /ApEinfo_label="EGFP"
                     /ApEinfo_fwdcolor="#17d500"
                     /ApEinfo_revcolor="#17d500"
                     /ApEinfo_graphicformat="arrow_data {{0 1 2 0 0 -1} {} 0}
                     width 5 offset 0"
     3'UTR           9609..10274
                     /locus_tag="p10 3'UTR/Terminator"
                     /ApEinfo_label="p10 3'UTR/Terminator"
                     /ApEinfo_fwdcolor="#f76ca1"
                     /ApEinfo_revcolor="#008040"
                     /ApEinfo_graphicformat="arrow_data {{0 1 2 0 0 -1} {} 0}
                     width 5 offset 0"
     CDS             2347..2701
                     /locus_tag="EGFP(1)"
                     /ApEinfo_label="EGFP"
                     /ApEinfo_fwdcolor="#17d500"
                     /ApEinfo_revcolor="#17d500"
                     /ApEinfo_graphicformat="arrow_data {{0 1 2 0 0 -1} {} 0}
                     width 5 offset 0"
     terminator      11410..11633
                     /locus_tag="SV40"
                     /ApEinfo_label="SV40"
                     /ApEinfo_fwdcolor="#9d1b1c"
                     /ApEinfo_revcolor="#9d1b1c"
                     /ApEinfo_graphicformat="arrow_data {{0 1 2 0 0 -1} {} 0}
                     width 5 offset 0"
     primer_bind     complement(10927..10950)
                     /locus_tag="Primer CFD5_S_R"
                     /ApEinfo_label="Primer CFD5_S_R"
                     /ApEinfo_fwdcolor="#a273ff"
                     /ApEinfo_revcolor="#cd5bff"
                     /ApEinfo_graphicformat="arrow_data {{0 1 2 0 0 -1} {} 0}
                     width 5 offset 0"
     primer_bind     10087..10107
                     /locus_tag="Primer P10_S_F"
                     /ApEinfo_label="Primer P10_S_F"
                     /ApEinfo_fwdcolor="#a273ff"
                     /ApEinfo_revcolor="#cd5bff"
                     /ApEinfo_graphicformat="arrow_data {{0 1 2 0 0 -1} {} 0}
                     width 5 offset 0"
     primer_bind     10285..10305
                     /locus_tag="Primer Yellow_gRNA1_S_F"
                     /ApEinfo_label="Primer Yellow_gRNA1_S_F"
                     /ApEinfo_fwdcolor="#be85ff"
                     /ApEinfo_revcolor="#be85ff"
                     /ApEinfo_graphicformat="arrow_data {{0 1 2 0 0 -1} {} 0}
                     width 5 offset 0"
     promoter        complement(999..1027)
                     /locus_tag="Amp Promoter"
                     /ApEinfo_label="Amp Promoter"
                     /ApEinfo_fwdcolor="#346ee0"
                     /ApEinfo_revcolor="#346ee0"
                     /ApEinfo_graphicformat="arrow_data {{0 1 2 0 0 -1} {} 0}
                     width 5 offset 0"
     CDS             complement(3625..3810)
                     /locus_tag="Cas9(1)"
                     /ApEinfo_label="Cas9"
                     /ApEinfo_fwdcolor="#ddc700"
                     /ApEinfo_revcolor="#ddc700"
                     /ApEinfo_graphicformat="arrow_data {{0 1 2 0 0 -1} {} 0}
                     width 5 offset 0"
     misc_feature    10701..10720
                     /locus_tag="gRNA Target 1"
                     /ApEinfo_label="gRNA Target 1"
                     /ApEinfo_fwdcolor="#ff0000"
                     /ApEinfo_revcolor="#ff004b"
                     /ApEinfo_graphicformat="arrow_data {{0 1 2 0 0 -1} {} 0}
                     width 5 offset 0"
     promoter        2122..2327
                     /locus_tag="3xP3-hsp70 Promoter"
                     /ApEinfo_label="3xP3-hsp70 Promoter"
                     /ApEinfo_fwdcolor="#346ee0"
                     /ApEinfo_revcolor="#346ee0"
                     /ApEinfo_graphicformat="arrow_data {{0 1 2 0 0 -1} {} 0}
                     width 5 offset 0"
     misc_feature    complement(4817..6492)
                     /locus_tag="Cas9-HF1 Region"
                     /ApEinfo_label="Cas9-HF1 Region"
                     /ApEinfo_fwdcolor="#ffcb00"
                     /ApEinfo_revcolor="#ffad00"
                     /ApEinfo_graphicformat="arrow_data {{0 1 2 0 0 -1} {} 0}
                     width 5 offset 0"
     primer_bind     994..1014
                     /locus_tag="Primer IHD_S_F"
                     /ApEinfo_label="Primer IHD_S_F"
                     /ApEinfo_fwdcolor="#a273ff"
                     /ApEinfo_revcolor="#cd5bff"
                     /ApEinfo_graphicformat="arrow_data {{0 1 2 0 0 -1} {} 0}
                     width 5 offset 0"
     primer_bind     complement(11097..11117)
                     /locus_tag="Primer EGFP_S_R"
                     /ApEinfo_label="Primer EGFP_S_R"
                     /ApEinfo_fwdcolor="#a273ff"
                     /ApEinfo_revcolor="#cd5bff"
                     /ApEinfo_graphicformat="arrow_data {{0 1 2 0 0 -1} {} 0}
                     width 5 offset 0"
     3'clip          11639..12678
                     /locus_tag="AutoC_Right"
                     /ApEinfo_label="AutoC_Right"
                     /ApEinfo_fwdcolor="#c0c0c0"
                     /ApEinfo_revcolor="#c0c0c0"
                     /ApEinfo_graphicformat="arrow_data {{0 1 2 0 0 -1} {} 0}
                     width 5 offset 0"
     primer_bind     complement(9522..9542)
                     /locus_tag="Primer dsRed_S_R"
                     /ApEinfo_label="Primer dsRed_S_R"
                     /ApEinfo_fwdcolor="#a273ff"
                     /ApEinfo_revcolor="#cd5bff"
                     /ApEinfo_graphicformat="arrow_data {{0 1 2 0 0 -1} {} 0}
                     width 5 offset 0"
     primer_bind     2633..2653
                     /locus_tag="Primer EGFP_S_F"
                     /ApEinfo_label="Primer EGFP_S_F"
                     /ApEinfo_fwdcolor="#a273ff"
                     /ApEinfo_revcolor="#cd5bff"
                     /ApEinfo_graphicformat="arrow_data {{0 1 2 0 0 -1} {} 0}
                     width 5 offset 0"
     misc_feature    complement(2708..2785)
                     /locus_tag="Nanos 3' Homology Region"
                     /ApEinfo_label="Nanos 3' Homology Region"
                     /ApEinfo_fwdcolor="cyan"
                     /ApEinfo_revcolor="#ff6700"
                     /ApEinfo_graphicformat="arrow_data {{0 1 2 0 0 -1} {} 0}
                     width 5 offset 0"
     5'clip          1106..2115
                     /locus_tag="AutoC_Left"
                     /ApEinfo_label="AutoC_Left"
                     /ApEinfo_fwdcolor="#c0c0c0"
                     /ApEinfo_revcolor="#c0c0c0"
                     /ApEinfo_graphicformat="arrow_data {{0 1 2 0 0 -1} {} 0}
                     width 5 offset 0"
     promoter        complement(8026..8697)
                     /locus_tag="Nos Promoter"
                     /ApEinfo_label="Nos Promoter"
                     /ApEinfo_fwdcolor="#346ee0"
                     /ApEinfo_revcolor="#346ee0"
                     /ApEinfo_graphicformat="arrow_data {{0 1 2 0 0 -1} {} 0}
                     width 5 offset 0"
     primer_bind     11778..11798
                     /locus_tag="Primer AutoC_Right_S_F"
                     /ApEinfo_label="Primer AutoC_Right_S_F"
                     /ApEinfo_fwdcolor="#a273ff"
                     /ApEinfo_revcolor="#cd5bff"
                     /ApEinfo_graphicformat="arrow_data {{0 1 2 0 0 -1} {} 0}
                     width 5 offset 0"
     5'UTR           complement(7765..8025)
                     /locus_tag="nos 5'UTR"
                     /ApEinfo_label="nos 5'UTR"
                     /ApEinfo_fwdcolor="#ff00a5"
                     /ApEinfo_revcolor="#ff00a5"
                     /ApEinfo_graphicformat="arrow_data {{0 1 2 0 0 -1} {} 0}
                     width 5 offset 0"
     primer_bind     complement(11913..11933)
                     /locus_tag="Primer AutoC_Right_S_R"
                     /ApEinfo_label="Primer AutoC_Right_S_R"
                     /ApEinfo_fwdcolor="#a273ff"
                     /ApEinfo_revcolor="#cd5bff"
                     /ApEinfo_graphicformat="arrow_data {{0 1 2 0 0 -1} {} 0}
                     width 5 offset 0"
     misc_signal     8914..8920
                     /locus_tag="BRE upstream"
                     /ApEinfo_label="BRE upstream"
                     /ApEinfo_fwdcolor="#008040"
                     /ApEinfo_revcolor="#008040"
                     /ApEinfo_graphicformat="arrow_data {{0 1 2 0 0 -1} {} 0}
                     width 5 offset 0"
     primer_bind     1819..1841
                     /locus_tag="Primer AutoC_Left_S_F"
                     /ApEinfo_label="Primer AutoC_Left_S_F"
                     /ApEinfo_fwdcolor="#a273ff"
                     /ApEinfo_revcolor="#cd5bff"
                     /ApEinfo_graphicformat="arrow_data {{0 1 2 0 0 -1} {} 0}
                     width 5 offset 0"
     primer_bind     complement(1941..1961)
                     /locus_tag="Primer AutoC_Left_S_R"
                     /ApEinfo_label="Primer AutoC_Left_S_R"
                     /ApEinfo_fwdcolor="#a273ff"
                     /ApEinfo_revcolor="#cd5bff"
                     /ApEinfo_graphicformat="arrow_data {{0 1 2 0 0 -1} {} 0}
                     width 5 offset 0"
     primer_bind     complement(12828..12854)
                     /locus_tag="Primer IHD_S_R"
                     /ApEinfo_label="Primer IHD_S_R"
                     /ApEinfo_fwdcolor="#a273ff"
                     /ApEinfo_revcolor="#cd5bff"
                     /ApEinfo_graphicformat="arrow_data {{0 1 2 0 0 -1} {} 0}
                     width 5 offset 0"
     primer_bind     4313..4333
                     /locus_tag="Primer Cas9_S4_R"
                     /ApEinfo_label="Primer Cas9_S4_R"
                     /ApEinfo_fwdcolor="#a273ff"
                     /ApEinfo_revcolor="#cd5bff"
                     /ApEinfo_graphicformat="arrow_data {{0 1 2 0 0 -1} {} 0}
                     width 5 offset 0"
     3'UTR           complement(2786..3624)
                     /locus_tag="Nos 3'UTR (approximate)"
                     /ApEinfo_label="Nos 3'UTR (approximate)"
                     /ApEinfo_fwdcolor="#f76ca1"
                     /ApEinfo_revcolor="#008040"
                     /ApEinfo_graphicformat="arrow_data {{0 1 2 0 0 -1} {} 0}
                     width 5 offset 0"
     primer_bind     complement(13174..13191)
                     /locus_tag="M13-fwd"
                     /ApEinfo_label="M13-fwd"
                     /ApEinfo_fwdcolor="cyan"
                     /ApEinfo_revcolor="green"
                     /ApEinfo_graphicformat="arrow_data {{0 1 2 0 0 -1} {} 0}
                     width 5 offset 0"
     primer_bind     complement(3480..3501)
                     /locus_tag="Primer Nos3_S_F"
                     /ApEinfo_label="Primer Nos3_S_F"
                     /ApEinfo_fwdcolor="#a273ff"
                     /ApEinfo_revcolor="#cd5bff"
                     /ApEinfo_graphicformat="arrow_data {{0 1 2 0 0 -1} {} 0}
                     width 5 offset 0"
     primer_bind     3311..3331
                     /locus_tag="Primer Nos3_S_R"
                     /ApEinfo_label="Primer Nos3_S_R"
                     /ApEinfo_fwdcolor="#a273ff"
                     /ApEinfo_revcolor="#cd5bff"
                     /ApEinfo_graphicformat="arrow_data {{0 1 2 0 0 -1} {} 0}
                     width 5 offset 0"
     primer_bind     complement(6493..6498)
                     /locus_tag="Primer Cas9_S2_F"
                     /ApEinfo_label="Primer Cas9_S2_F"
                     /ApEinfo_fwdcolor="#a273ff"
                     /ApEinfo_revcolor="#cd5bff"
                     /ApEinfo_graphicformat="arrow_data {{0 1 2 0 0 -1} {} 0}
                     width 5 offset 0"
     primer_bind     7301..7321
                     /locus_tag="Primer Cas9_S1_R"
                     /ApEinfo_label="Primer Cas9_S1_R"
                     /ApEinfo_fwdcolor="#a273ff"
                     /ApEinfo_revcolor="#cd5bff"
                     /ApEinfo_graphicformat="arrow_data {{0 1 2 0 0 -1} {} 0}
                     width 5 offset 0"
     primer_bind     complement(7507..7528)
                     /locus_tag="Primer Cas9_S1_F"
                     /ApEinfo_label="Primer Cas9_S1_F"
                     /ApEinfo_fwdcolor="#a273ff"
                     /ApEinfo_revcolor="#cd5bff"
                     /ApEinfo_graphicformat="arrow_data {{0 1 2 0 0 -1} {} 0}
                     width 5 offset 0"
     primer_bind     8308..8328
                     /locus_tag="Primer Nos5_S_R"
                     /ApEinfo_label="Primer Nos5_S_R"
                     /ApEinfo_fwdcolor="#a273ff"
                     /ApEinfo_revcolor="#cd5bff"
                     /ApEinfo_graphicformat="arrow_data {{0 1 2 0 0 -1} {} 0}
                     width 5 offset 0"
     primer_bind     complement(8501..8521)
                     /locus_tag="Primer Nos5_S_F"
                     /ApEinfo_label="Primer Nos5_S_F"
                     /ApEinfo_fwdcolor="#a273ff"
                     /ApEinfo_revcolor="#cd5bff"
                     /ApEinfo_graphicformat="arrow_data {{0 1 2 0 0 -1} {} 0}
                     width 5 offset 0"
     primer_bind     6358..6379
                     /locus_tag="Primer Cas9HF1_S1_R"
                     /ApEinfo_label="Primer Cas9HF1_S1_R"
                     /ApEinfo_fwdcolor="#a273ff"
                     /ApEinfo_revcolor="#cd5bff"
                     /ApEinfo_graphicformat="arrow_data {{0 1 2 0 0 -1} {} 0}
                     width 5 offset 0"
     promoter        8706..8911
                     /locus_tag="3xP3 Promoter v2"
                     /ApEinfo_label="3xP3 Promoter v2"
                     /ApEinfo_fwdcolor="#36a4de"
                     /ApEinfo_revcolor="#36a4de"
                     /ApEinfo_graphicformat="arrow_data {{0 1 2 0 0 -1} {} 0}
                     width 5 offset 0"
     primer_bind     complement(5541..5561)
                     /locus_tag="Primer Cas9HF1_S2_F"
                     /ApEinfo_label="Primer Cas9HF1_S2_F"
                     /ApEinfo_fwdcolor="#a273ff"
                     /ApEinfo_revcolor="#cd5bff"
                     /ApEinfo_graphicformat="arrow_data {{0 1 2 0 0 -1} {} 0}
                     width 5 offset 0"
     misc_feature    10803..11030
                     /locus_tag="Homology Region"
                     /ApEinfo_label="Homology Region"
                     /ApEinfo_fwdcolor="#a5735a"
                     /ApEinfo_revcolor="#a5735a"
                     /ApEinfo_graphicformat="arrow_data {{0 1 2 0 0 -1} {} 0}
                     width 5 offset 0"
     CDS             complement(6493..7764)
                     /locus_tag="Cas9(2)"
                     /ApEinfo_label="Cas9"
                     /ApEinfo_fwdcolor="#ddc700"
                     /ApEinfo_revcolor="#ddc700"
                     /ApEinfo_graphicformat="arrow_data {{0 1 2 0 0 -1} {} 0}
                     width 5 offset 0"
     promoter        10281..10700
                     /locus_tag="U6:3 Promoter"
                     /ApEinfo_label="U6:3 Promoter"
                     /ApEinfo_fwdcolor="#346ee0"
                     /ApEinfo_revcolor="#346ee0"
                     /ApEinfo_graphicformat="arrow_data {{0 1 2 0 0 -1} {} 0}
                     width 5 offset 0"
     primer_bind     5333..5355
                     /locus_tag="Primer Cas9HF1_S2_R"
                     /ApEinfo_label="Primer Cas9HF1_S2_R"
                     /ApEinfo_fwdcolor="#a273ff"
                     /ApEinfo_revcolor="#cd5bff"
                     /ApEinfo_graphicformat="arrow_data {{0 1 2 0 0 -1} {} 0}
                     width 5 offset 0"
     primer_bind     complement(4503..4522)
                     /locus_tag="Primer Cas9_S4_F"
                     /ApEinfo_label="Primer Cas9_S4_F"
                     /ApEinfo_fwdcolor="#a273ff"
                     /ApEinfo_revcolor="#cd5bff"
                     /ApEinfo_graphicformat="arrow_data {{0 1 2 0 0 -1} {} 0}
                     width 5 offset 0"
     misc_RNA        10721..10802
                     /locus_tag="gRNA Scaffold"
                     /ApEinfo_label="gRNA Scaffold"
                     /ApEinfo_fwdcolor="#ff6000"
                     /ApEinfo_revcolor="#ff6000"
                     /ApEinfo_graphicformat="arrow_data {{0 1 2 0 0 -1} {} 0}
                     width 5 offset 0"
ORIGIN
        1 TCTGACGCTC AGTGGAACGA CGCGCGCGTA ACTCACGTTA AGGGATTTTG GTCATGAGCT
       61 TGCGCCGTCC CGTCAAGTCA GCGTAATGCT CTGCTTTTAC CAATGCTTAA TCAGTGAGGC
      121 ACCTATCTCA GCGATCTGTC TATTTCGTTC ATCCATAGTT GCCTGACTCC CCGTCGTGTA
      181 GATAACTACG ATACGGGAGG GCTTACCATC TGGCCCCAGC GCTGCGATGA TACCGCGAGA
      241 ACCACGCTCA CCGGCTCCGG ATTTATCAGC AATAAACCAG CCAGCCGGAA GGGCCGAGCG
      301 CAGAAGTGGT CCTGCAACTT TATCCGCCTC CATCCAGTCT ATTAATTGTT GCCGGGAAGC
      361 TAGAGTAAGT AGTTCGCCAG TTAATAGTTT GCGCAACGTT GTTGCCATCG CTACAGGCAT
      421 CGTGGTGTCA CGCTCGTCGT TTGGTATGGC TTCATTCAGC TCCGGTTCCC AACGATCAAG
      481 GCGAGTTACA TGATCCCCCA TGTTGTGCAA AAAAGCGGTT AGCTCCTTCG GTCCTCCGAT
      541 CGTTGTCAGA AGTAAGTTGG CCGCAGTGTT ATCACTCATG GTTATGGCAG CACTGCATAA
      601 TTCTCTTACT GTCATGCCAT CCGTAAGATG CTTTTCTGTG ACTGGTGAGT ACTCAACCAA
      661 GTCATTCTGA GAATAGTGTA TGCGGCGACC GAGTTGCTCT TGCCCGGCGT CAATACGGGA
      721 TAATACCGCG CCACATAGCA GAACTTTAAA AGTGCTCATC ATTGGAAAAC GTTCTTCGGG
      781 GCGAAAACTC TCAAGGATCT TACCGCTGTT GAGATCCAGT TCGATGTAAC CCACTCGTGC
      841 ACCCAACTGA TCTTCAGCAT CTTTTACTTT CACCAGCGTT TCTGGGTGAG CAAAAACAGG
      901 AAGGCAAAAT GCCGCAAAAA AGGGAATAAG GGCGACACGG AAATGTTGAA TACTCATATT
      961 CTTCCTTTTT CAATATTATT GAAGCATTTA TCAGGGTTAT TGTCTCATGA GCGGATACAT
     1021 ATTTGAATGT ATTTAGAAAA ATAAACAAAT AGGGGTCAGT GTTACAACCA ATTAACCAAT
     1081 TCTGAACATT ATCGCCTAGG GTACCGACAG AAGAACGACC CGACAGAACG TCATCGATAT
     1141 TGGTACTCTC GTTTGCATCG GCATACGTAT ACGCAGCGTT GGCTGGCTTC GATTCTCGAT
     1201 GGCTCAATTC GATCGGTGTC AATGCAATGC GATGCTTCTA ACCCAATTCA CGGACCACGC
     1261 TACGTTTTCA AATTTCACGA CGGCTGTGGA AGTACATGCA TACACGGAAA AATAAGTAGA
     1321 GCTTTATCAT AATGATTTTA TATGCGAGCA CTACAAAATT GTTCATTCAA GTTGGCACTC
     1381 TAGTGTGTCT AGTATTAATT ACATTTTAAT TAACTTTTTA TCAACTTTTA ATTGTGAGAG
     1441 ATAAAATATT TTGGAGTATT TTTCCACGTA TTCCGTTTAA CATTGCAAAG CTACTAGAAA
     1501 AGGTTTTCCT GTGTTTCCGC CTTCTGTGCT CTGGCATTTG TCAGCGATCA TTTGGCGTCG
     1561 CTTTTTGGCC CAAAGTCGAA CCACAAGAGT GGCGCGGTCG CTGAGCACTA ATGGTTGGTG
     1621 GTGGCTCATC TCCGGCTCCA TCTCCATCTC CGTCTCCATC GCTTGTGACC CTAATTACAT
     1681 TCAAAGCGAG CGTGCCAGCT TCGGGACACT TCGAGTATAT TTATTATTGA CTGCTGTTAT
     1741 TAATGCCCGA CGAAAGCGCG TTTGACACCC GCTTTCAGCA CTTTCCGCAC ACGAAAATTG
     1801 AACAAATGTA CACTGTGCAG CAGAGAAAAG TGTAGAGCAC GTAGGAAAAT GGCTGAAACT
     1861 GAAAATATCT AGTGGTTTCT TTGTAATCGA ATTCCGTTTC AGTGAAGTTG GCAGGATTGA
     1921 TCTTCAAAAC CGTTCGGTTT GAATGGATCG TGGGTCAGCA CTGTGCTGGC CATAAGTCAG
     1981 CCCCCATGCG TCCACATGAA GGCCATTCGA TCCGCTAGGT GAGTGATCGC TATGCGATTC
     2041 GCAGCGCCTT TAATAAGTGC ACTTACATAT GTCTGCGCTC GCACGTCGAA GATTAAAAGC
     2101 AAACAATGGG TACGTCGTAC GGGATCTAAT TCAATTAGAG ACTAATTCAA TTAGAGCTAA
     2161 TTCAATTAGG ATCCAAGCTT ATCGATTTCG AACCCTCGAC CGCCGGAGTA TAAATAGAGG
     2221 CGCTTCGTCT ACGGAGCGAC AATTCAATTC AAACAAGCAA AGTGAACACG TCGCTAAGCG
     2281 AAAGCTAAGC AAATAAACAA GCGCAGCTGA ACAAGCTAAA CAATCGGCTC GAAGCCGGTC
     2341 GCCACCATGG TGAGCAAGGG CGAGGAGCTG TTCACCGGGG TGGTGCCCAT CCTGGTCGAG
     2401 CTGGACGGCG ACGTAAACGG CCACAAGTTC AGCGTGTCCG GCGAGGGCGA GGGCGATGCC
     2461 ACCTACGGCA AGCTGACCCT GAAGTTCATC TGCACCACCG GCAAGCTGCC CGTGCCCTGG
     2521 CCCACCCTCG TGACCACCCT GACCTACGGC GTGCAGTGCT TCAGCCGCTA CCCCGACCAC
     2581 ATGAAGCAGC ACGACTTCTT CAAGTCCGCC ATGCCCGAAG GCTACGTCCA GGAGCGCACC
     2641 ATCTTCTTCA AGGACGACGG CAACTACAAG ACCCGCGCCG AGGTGAAGTT CGAGGGCGAC
     2701 AGCTAGCTCC TTCCTGGCCC TTTTCGAGAA ACGCCGCGAG GGCGAAAAGG ATTAGTTGTT
     2761 TCAAACGCAA GAAGGACATT TGTTTCCTTA AATTGTAACC ATTTCTTTAT TTGGCACTCG
     2821 AGCCATTGAA TTTTTCATTT TCAGAATATG TGTACACATT TTTTAAAAAA ATAAAAAAAT
     2881 TATATAATGC TGGCGGTTGT TTCATGTGTG AAAAATTGAT CAATGGTAAA CAAAATTGAA
     2941 TAAATATATA ACATATATAT ATAGATATGT GTGTTGAAAT GAATACTTGC GATACATGTA
     3001 ATAAAAATAC TCTTCGCTTA TCTATCAAAA AGTGCGGAAT GTCAAAATTT AAAATTTTAC
     3061 AATGAATGCG TAGCCGACGA CGAAAGTGTT CCTTGCTATT TCCTTTAGCA AGATTTAAAT
     3121 TTAGATTAAA TTCTAATGAT ACGATTGACA GTTCGAAATT CAAAGTGTTC CTTTTTCAAA
     3181 ATTTAGTAAA GATTGTATAT CAATTGTAGA TATATCGAAA TTTTTCGGCC GCAAGCGAAC
     3241 ATTTTACAAA ATGAAGGCGA CCAGTTGCAG ACCAATTCCA TTCATCAACT TTCGGATTGT
     3301 AAGATATTTC TATCGGCCAC GACGATTGAA CAAGTATTAC GATATTGTAA GTCTTCTTTA
     3361 ACAAAATTAG TTTCCCTTTC ACAGAAACAG ACATAAATTC TTGAATTATT GACTTGGATT
     3421 TGAGTGATCG TTCGTTGTCT ATACTATAAG ATCTATAGGC ACGGGATAAC GCTCTAAATC
     3481 TCTTTAAAAT CGAACGCGCC AGGCGCTAGT TAAACGTTAC TATCTATCTG GTTAACCCAG
     3541 CTTTGATCGG AATGCGTATA TATATTTCAT GTTATATAAA CGCTGCAAAA GCTGCCAGAG
     3601 CCTCTGCTCC AGAGCTGGAT TCGCTCACAC CTTCCTCTTC TTCTTGGGGT CAGCCCTGCT
     3661 GTCTCCACCG AGCTGAGAGA GGTCGATTCT TGTTTCATAG AGCCCCGTAA TTGACTGATG
     3721 AATCAGTGTG GCGTCCAGGA CCTCCTTTGT AGAGGTGTAC CGCTTTCTGT CTATGGTGGT
     3781 GTCGAAGTAC TTGAAGGCTG CAGGCGCGCC CAAGTTGGTC AGAGTAAACA AGTGGATAAT
     3841 GTTTTCTGCC TGCTCCCTGA TGGGCTTATC CCTGTGCTTA TTGTAAGCAG AAAGCACCTT
     3901 ATCGAGGTTA GCGTCGGCGA GGATCACTCT TTTGGAGAAT TCGCTTATTT GCTCGATGAT
     3961 CTCATCAAGG TAGTGTTTGT GTTGTTCCAC GAACAGCTGC TTCTGCTCAT TATCTTCGGG
     4021 AGACCCTTTG AGCTTTTCAT AGTGGCTGGC CAGATACAAG AAATTAACGT ATTTAGAGGG
     4081 CAGTGCCAGC TCGTTACCTT TCTGCAGCTC GCCCGCACTA GCGAGCATTC GTTTCCGGCC
     4141 GTTTTCAAGC TCAAAGAGAG AGTACTTGGG AAGCTTAATG ATGAGGTCTT TTTTGACCTC
     4201 TTTATATCCT TTCGCCTCGA GAAAGTCGAT GGGGTTTTTT TCGAAGCTTG ATCGCTCCAT
     4261 GATTGTGATG CCCAGCAGTT CCTTGACGCT TTTGAGTTTT TTAGACTTCC CTTTCTCCAC
     4321 TTTGGCCACA ACCAGTACAC TGTAAGCGAC TGTAGGAGAA TCGAATCCGC CGTATTTCTT
     4381 GGGGTCCCAA TCTTTTTTGC GTGCGATCAG CTTGTCGCTG TTCCTTTTCG GGAGGATACT
     4441 TTCCTTGGAG AAGCCTCCGG TCTGTACTTC GGTCTTTTTA ACGATGTTCA CCTGCGGCAT
     4501 GGACAGGACC TTCCGGACTG TCGCGAAATC CCTACCCTTG TCCCACACGA TTTCTCCTGT
     4561 TTCTCCGTTT GTTTCGATAA GTGGTCGCTT CCGAATCTCT CCATTGGCCA GTGTAATCTC
     4621 GGTCTTGAAA AAATTCATAA TATTGCTGTA AAAGAAGTAC TTAGCGGTGG CCTTGCCTAT
     4681 TTCCTGCTCA GACTTTGCGA TCATTTTCCT AACATCGTAC ACTTTATAGT CTCCGTAAAC
     4741 AAATTCAGAT TCAAGCTTGG GATATTTTTT GATAAGTGCA GTGCCGACCA CTGCATTCAG
     4801 GTAGGCATCA TGCGCATGGT GGTAGTTATT TATCTCCCTA ACTTTATAGA ATTGAAAATC
     4861 CTTTCTGAAG TCCGACACCA ATTTTGACTT TAAAGTGATT ACTTTGACTT CCCGAATCAG
     4921 CTTATCGTTC TCGTCGTATT TCGTATTCAT TCGGGAATCT AGTATCTGCG CAACATGCTT
     4981 TGTGATGGCG CGGGTTTCCA CGAGCTGACG TTTAATAAAT CCGGCCTTGT CAAGTTCAGA
     5041 CAAGCCACCC CTCTCAGCTT TAGTTAAGTT ATCGAACTTT CTTTGCGTTA TCAGTTTCGC
     5101 ATTTAGGAGC TGCCGCCAAT AGTTCTTCAT TTTCTTTACG ACTTCCTCGC TTGGAACATT
     5161 GTCACTTTTC CCTCGGTTCT TATCCGAGCG TGTAAGCACT TTATTGTCGA TTGAATCGTC
     5221 CTTCAAAAAG GATTGGGGTA CAATGTGATC GACGTCGTAA TCAGATAAAC GGTTTATGTC
     5281 CAGTTCCTGA TCAACATACA TGTCCCTTCC ATTTTGTAGG TAATAGAGGT AAAGTTTCTC
     5341 GTTCTGCAAT TGGGTATTTT CCACAGGATG CTCCTTTAAG ATCTGGCTGC CCAGTTCTTT
     5401 AATACCCTCT TCTATTCTCT TCATCCGCTC TCGACTGTTT TTTTGCCCCT TCTGAGTCGT
     5461 TTGATTTTCG CGTGCCATCT CGATTACAAT GTTTTCCGGT TTGTGACGTC CCATGACCTT
     5521 AACTAGCTCA TCCACTACTT TGACTGTCTG GAGTATGCCC TTTTTGATGG CTGGCGAACC
     5581 AGCAAGATTC GCAATATGTT CGTGCAATGA GTCCCCTTGT CCGGAAACCT GTGCCTTTTG
     5641 TATATCCTCT TTGAAGGTTA AAGAGTCATC ATGGATCAGG GCCATAAAGT TCCTATTGGC
     5701 GAAGCCGTCG CTCTTTAGAA AATCGAGAAT AGTTTTACCA CTTTGCTTGT CTCTTATCCC
     5761 GTTGATAAGT TTCCGCGACA AGGCTCCCCA GCCCGTATAG CGACGCCTCT TTAACTGTTT
     5821 CATAACCTTA TCGTCGAACA GGTGAGCGTA TGTTTTTAGT CTTTCCTCAA TCATTTCCCG
     5881 ATCTTCAAAG AGGGTAAGAG TCAACACTAT ATCTTCTAAG ATATCTTCAT TCTCTTCGTT
     5941 ATCCAGGAAG TCCTTATCTT TAATTATCTT TAGGAGGTCA TGATACGTAC CAAGTGACGC
     6001 ATTAAATCGA TCTTCTACCC CGGAGATCTC GACAGAATCG AAGCATTCAA TTTTCTTAAA
     6061 GTAGTCCTCT TTCAATTGCT TAACTGTCAC TTTGCGGTTG GTCTTGAATA ACAGATCTAC
     6121 TATTGCTTTC TTCTGTTCTC CGCTTAGAAA GGCGGGTTTA CGCATGCCCT CAGTGACATA
     6181 CTTAACTTTC GTGAGTTCAT TGTACACTGT GAAATACTCG TAAAGTAAAC TGTGCTTAGG
     6241 CAATACTTTT TCGTTCGGTA AATTCTTGTC AAAGGCGGTC ATCCTCTCGA TGAACGATTG
     6301 AGCTGACGCA CCTTTATCGA CAACTTCCTC AAAATTCCAG GGAGTAATCG TTTCTTCGGA
     6361 CTTTCTTGTC ATCCATGCGA ACCGAGAGTT CCCTCGGGCC AGGGGTCCCA CATAGTAAGG
     6421 TATGCGAAAG GTTAGGATTT TCTCAATCTT TTCACGATTG TCTTTGAGGA ACGGATAAAA
     6481 ATCCTCCTGC CTCCTGAGGA TAGCGTGCAG TTCGCCCAGG TGAATCTGGT GGGGGATGCT
     6541 TCCATTGTCG AAAGTGCGCT GTTTGCGCAA CAGATCTTCT CTGTTAAGCT TTACCAGCAG
     6601 CTCCTCGGTG CCGTCCATTT TTTCCAAGAT GGGCTTAATA AATTTGTAAA ATTCCTCCTG
     6661 GCTTGCTCCG CCGTCAATGT ATCCGGCGTA GCCATTTTTA GACTGATCGA AGAAAATTTC
     6721 CTTGTACTTC TCAGGCAGTT GCTGTCTGAC AAGGGCCTTC AGCAAAGTCA AGTCTTGGTG
     6781 GTGCTCATCA TAGCGCTTGA TCATACTAGC GCTCAGCGGA GCTTTGGTGA TCTCCGTGTT
     6841 CACTCGCAGA ATATCACTCA GCAGAATGGC GTCTGACAGG TTCTTTGCCG CCAAAAAAAG
     6901 GTCTGCGTAC TGGTCGCCGA TCTGGGCCAG CAGATTGTCG AGATCATCAT CGTAGGTGTC
     6961 TTTGCTCAGT TGAAGCTTGG CATCTTCGGC CAGGTCGAAG TTAGATTTAA AGTTGGGGGT
     7021 CAGCCCGAGT GACAGGGCGA TAAGATTACC AAACAGGCCG TTCTTCTTCT CCCCAGGGAG
     7081 CTGTGCGATG AGGTTTTCGA GCCGCCGGGA TTTGGACAGC CTAGCGCTCA GGATTGCTTT
     7141 GGCGTCAACT CCGGATGCGT TGATCGGGTT CTCTTCGAAA AGCTGATTGT AAGTCTGAAC
     7201 CAGTTGGATA AAGAGTTTGT CGACATCGCT GTTGTCTGGG TTCAGGTCCC CCTCGATGAG
     7261 GAAGTGTCCC CGAAATTTGA TCATATGCGC CAGCGCGAGA TAGATCAACC GCAAGTCAGC
     7321 CTTATCAGTA CTGTCTACAA GCTTCTTCCT CAGATGATAT ATGGTTGGGT ACTTTTCATG
     7381 GTACGCCACC TCGTCCACGA TATTGCCAAA GATTGGGTGG CGCTCGTGCT TTTTATCCTC
     7441 CTCCACCAAA AAGGACTCCT CCAGCCTATG GAAGAAAGAG TCATCCACCT TAGCCATCTC
     7501 ATTACTAAAG ATCTCCTGCA GGTAGCAGAT CCGATTCTTT CTGCGGGTAT ATCTGCGCCG
     7561 TGCTGTTCTT TTGAGCCGCG TGGCTTCGGC CGTCTCCCCG GAGTCGAACA GGAGGGCGCC
     7621 AATGAGGTTC TTCTTTATGC TGTGGCGATC GGTATTGCCC AGAACTTTGA ATTTTTTGCT
     7681 CGGCACCTTG TACTCGTCCG TAATGACGGC CCAGCCGACG CTGTTTGTGC CGATATCGAG
     7741 CCCAATGGAG TACTTCTTGT CCATGGCGAA AATCCGGGTC GAAAGTTACG GTTATCGCGC
     7801 ACTCTACTTT CCACAAATCC TCACCCAAAA ACCAAGCACA GTTTATTCAA CTGAAGTATT
     7861 CGCGATACTT CTTTATCTAA TAATAATGTA CATGTAACTA AACTCGCTTT TGGGTTAAAA
     7921 TCGTGACGCA GAGGCAAAAA AAATCGTATG TCCCTTAGAC AACTTGAAAC AACTGCGAAG
     7981 CGTACGGCAA TTCCAGGAAT TTTGTGGTAA AGCTACGCGC CAACTAACGG TTCTTGCTTA
     8041 GAGGTGGAAT AATGTAGTTT TCCAGCGATA ATAAATATAT CGATATTTTT AGTAAAATTG
     8101 AAAAGGTAAA CTTAATTTTA GAAAATAATT TATAAGAAAT TTAATAGTAT GCAAAATAAT
     8161 TTTTACTTGC TAAGAATATG TGCCACTAAT TAAAAGCTGG ACACCGCGCA ATGGAAAATA
     8221 GTACTACAAC ACAGCAACAA AGCCTGAGTT ATCAACAAAA AAATACGAAA ACATCTCCCA
     8281 AAACTAAGCA CCCACACGCG CCACTCGCCG TCACAACACA ATCACTGCAC ACCACCATTC
     8341 GAATTTCGCG CACTGTGACA ACATCACATG ATATCGGCGC GGCAACATCG GATTACCGAC
     8401 AAAACGAACT ATCGCACGAG CCACCGCCGG CGAAGAGCGC TCGTTTTGCA ACACCGGCGC
     8461 GCGCTGAACG AAGAGAACAG CTGACTGCTT GATACGTGCG TGTTTCGCGG CAGGAATTAC
     8521 ATAAAGTTTA GAGCCTCTGA CGCCAGACCC CCCGAACATT CGCTCCGATC AAACTACCTG
     8581 CGAACGGTCA CCTAATCCCC ACCATGCATG GTAGGTTACC TCTGATCCCG GTCATCACTG
     8641 GCGTTCGCTC ACATCCGTCC TTACATGTGC ATATTTCGAG GTTAAAACGG TCGAAGCGCG
     8701 GCCGCGGATC TAATTCAATT AGAGACTAAT TCAATTAGAG CTAATTCAAT TAGGCTAAGC
     8761 CGTGTATAGA GAACAACCAC ACCCCGCCGG AGTATAAATA GAGGCGCTTC GTCTACGGAG
     8821 CGACAATTTA ATTCAAACAA GCAAAGTGAA CACGTCGCTA AGCGAAAGCT AAGCAAATAA
     8881 ACAAGCGCAG CTGAACAAGC TAAACAATCG GTCCGAAGCC GCAGCGAGGC ATGGCCTCCT
     8941 CCGAGGACGT CATCAAGGAG TTCATGCGCT TCAAGGTGCG CATGGAGGGC TCCGTGAACG
     9001 GCCACGAGTT CGAGATCGAG GGCGAGGGCG AGGGCCGCCC CTACGAGGGC ACCCAGACCG
     9061 CCAAGCTGAA GGTGACCAAG GGCGGCCCCC TGCCCTTCGC CTGGGACATC CTGTCCCCCC
     9121 AGTTCCAGTA CGGCTCCAAG GTGTACGTGA AGCACCCCGC CGACATCCCC GACTACAAGA
     9181 AGCTGTCCTT CCCCGAGGGC TTCAAGTGGG AGCGCGTGAT GAACTTCGAG GACGGCGGCG
     9241 TGGTGACCGT GACCCAGGAC TCCTCCCTCC AGGACGGCTC CTTCATCTAC AAGGTGAAGT
     9301 TCATCGGCGT GAACTTCCCC TCCGACGGCC CCGTAATGCA GAAGAAGACT ATGGGCTGGG
     9361 AGGCGTCCAC CGAGCGCCTG TACCCCCGCG ACGGCGTGCT GAAGGGCGAG ATCCACAAGG
     9421 CCCTGAAGCT GAAGGACGGC GGCCACTACC TGGTGGAGTT CAAGTCCATC TACATGGCCA
     9481 AGAAGCCCGT GCAGCTGCCC GGCTACTACT ACGTGGACTC CAAGCTGGAC ATCACCTCCC
     9541 ACAACGAGGA CTACACCATC GTGGAGCAGT ACGAGCGCGC CGAGGGCCGC CACCACCTGT
     9601 TCCTGTAGAT GAATCGTTTT TAAAATAACA AATCAATTGT TTTATAATAT TCGTACGATT
     9661 CTTTGATTAT GTAATAAAAT GTGATCATTA GGAAGATTAC GAAAAATATA AAAAATATGA
     9721 GTTCTGTGTG TATAACAAAT GCTGTAAACG CCACAATTGT GTTTGTTGCA AATAAACCCA
     9781 TGATTATTTG ATTAAAATTG TTGTTTTCTT TGTTCATAGA CAATAGTGTG TTTTGCCTAA
     9841 ACGTGTACTG CATAAACTCC ATGCGAGTGT ATAGCGAGCT AGTGGCTAAC GCTTGCCCCA
     9901 CCAAAGTAGA TTCGTCAAAA TCCTCAATTT CATCACCCTC CTCCAAGTTT AACATTTGGC
     9961 CGTCGGAATT AACTTCTAAA GATGCCACAT AATCTAATAA ATGAAATAGA GATTCAAACG
    10021 TGGCGTCATC GTCCGTTTCG ACCATTTCCG AAAAGAACTC GGGCATAAAC TCTATGATTT
    10081 CTCTGGACGT GGTGTTGTCG AAACTCTCAA AGTACGCAGT CAGGAACGTG CGCGACATGT
    10141 CGTCGGGAAA CTCGCGCGGA AACATGTTGT TGTAACCGAA CGGGTCCCAT AGCGCCAAAA
    10201 CCAAATCTGC CAGCGTCAAT AGAATGAGCA CGATGCCGAC AATGGAGCTG GCTTGGATAG
    10261 CGATTCGAGT TAACACGCGT TTTTTTGCTC ACCTGTGATT GCTCCTACTC AAATACAAAA
    10321 ACATCAAATT TTCTGTCAAT AAAGCATATT TATTTATATT TATTTTACAG GAAAGAATTC
    10381 CTTTTAAAGT GTATTTTAAC CTATAATGAA AAACGATTAA AAAAAATACA TAAAATAATT
    10441 CGAAAATTTT TGAATAGCCC AGGTTGATAA AAATTCATTT CATACGTTTT ATAACTTATG
    10501 CCCCTAAGTA TTTTTTGACC ATAGTGTTTC AATTCTACAT TAATTTTACA GAGTAGAATG
    10561 AAACGCCACC TACTCAGCCA AGAGGCGAAA AGGTTAGCTC GCCAAGCAGA GAGGGCGCCA
    10621 GTGCTCACTA CTTTTTATAA TTCTCAACTT CTTTTTCCAG ACTCAGTTCG TATATATAGA
    10681 CCTATTTTCA ATTTAACGTC GAAGTTCGAG GGCGACACCC GTTTTAGAGC TAGAAATAGC
    10741 AAGTTAAAAT AAGGCTAGTC CGTTATCAAC TTGAAAAAGT GGCACCGAGT CGGTGCTTTT
    10801 TTGCCTACCT GGAGCCTGAG AGTTGTTCAA TAAAATAAAA ATGTTTCGTT TTTTTGCTTT
    10861 CGCCAGTATT TATTATTTTT CATCAATATG TATTCAATTT GGTATGTATT TAGTAATTGT
    10921 AATATATAGA CAATGGTTTT CCGTTGACGT ACATACATCT GACGTGTGTT TATTTAGACA
    10981 TAATAGTTAT GTTTTCACAT CTTTTTAATG TTCGCTTAAT GCGTATGCAT TCTAGACCCT
    11041 GGTGAACCGC ATCGAGCTGA AGGGCATCGA CTTCAAGGAG GACGGCAACA TCCTGGGGCA
    11101 CAAGCTGGAG TACAACTACA ACAGCCACAA CGTCTATATC ATGGCCGACA AGCAGAAGAA
    11161 CGGCATCAAG GTGAACTTCA AGATCCGCCA CAACATCGAG GACGGCAGCG TGCAGCTCGC
    11221 CGACCACTAC CAGCAGAACA CCCCCATCGG CGACGGCCCC GTGCTGCTGC CCGACAACCA
    11281 CTACCTGAGC ACCCAGTCCG CCCTGAGCAA AGACCCCAAC GAGAAGCGCG ATCACATGGT
    11341 CCTGCTGGAG TTCGTGACCG CCGCCGGGAT CACTCTCGGC ATGGACGAGC TGTACAAGTA
    11401 ATCTAGATCA TAATCAGCCA TACCACATTT GTAGAGGTTT TACTTGCTTT AAAAAACCTC
    11461 CCACACCTCC CCCTGAACCT GAAACATAAA ATGAATGCAA TTGTTGTTGT TAACTTGTTT
    11521 ATTGCAGCTT ATAATGGTTA CAAATAAAGC AATAGCATCA CAAATTTCAC AAATAAAGCA
    11581 TTTTTTTCAC TGCATTCTAG TTGTGGTTTG TCCAAACTCA TCAATGTATC TTAACCGGCG
    11641 GAGGTGGCCA TATCGCACTA CACTACTACA CTACACTATA CTACAATATA TATAATAACG
    11701 GAATCCGCGG ACCGGTGCGA AATCGAAAAG TGCAACGGAA AATTGCACTG CCAACTCCGC
    11761 TAAGCAAGCC CCTCCCCCCC CCTTCTGCAC ACCATACATA GTTTTCCAAG CATCCATCGA
    11821 CAGCACTTTC ATTTTCACGC TCATCCAACT CGCGACTCGC TCACAATGGG GCTTATTAAT
    11881 CATATAATTA TGTCGGGTTG TGTTGTGTAG GGGCCCGAGT AGTGTGAGGT GTAGAATTAA
    11941 GTTAGTAAAT CGTTGGCATT GTCTGCTGTC TCTTGACGTC TCTGTTCCAT TCCCCCCGCC
    12001 CCTTTATTGT TAGTTTTTAT GGATCTTAGG GCTTTCTGGG GTCATGGCTG TCGAAAAAAA
    12061 TCAGACGCAG AGGGATATGG CCTAAAGATT TGATAGTGAA ATGGGCCGAC TTTATGGAGC
    12121 ATTGGTAGTG GGGGAGGTGG TATTGCCCTT CGGGAATGCA AAGTGAAAAT TCCGGGAAGA
    12181 GCTCAGCTTG GGAAAAGTTC GAATTAGTTT GCTCAAGTAG CGGTTATAAA TGGTGTGGTT
    12241 CTGAAGTTCG TGTTGGTGCT AAAATGGACG ACTTCTTTGG TGGGAAAACA CCAAATGACC
    12301 TTTGCTGAGG CGGGTCAGAA TTGGAATACA TTATTTGATC ACTTAAAAAG CTTTAAAACT
    12361 GTGGGGGAAG TATCATTAGC ATGATTTAAG TGCCTTCAAA AGGCATTTAT AAAAGGTATG
    12421 TGCTCTTCCA TTTTTTATGC ATGAAAGTTT GAGCATCCAT AGCATTTTAA TAAATTCATA
    12481 AACTCTGAGA ACTCTGCTTA CGTAGACATT TGCTTGTCAA TTTAAATTCT CTAAAGTATC
    12541 GCACTAATTT AGTTATTAAA ATATAGTTGA AGAGACAATT AAAAACTTCG GGCACTTAAG
    12601 CCTGGAAAGA GAAATTCTTA AGTGAGGTTT TTATTAGAAA TTCACTGAAG TCGTGGATGT
    12661 TGAATTCCCT TGCCCGTCCA CTGTGTGTGC AGCTCGAGGC TCTTCCGTCA ATCAAGTTCA
    12721 AGGGCGACAC AAAATTTATT CTAAATGCAT AATAAATACT GATAACATCT TATAGTTTGT
    12781 ATTATATTTT GTATTATCGT TGACATGTAT AATTTTGATA TCAAAAACTG ATTTTCCCTT
    12841 TATTATTTTC GAGATTTATT TTCTTAATTC TCTTTAACAA ACTAGAAATA TTGTATATAC
    12901 AAAAAATCAT AAATAATAGA TGAATAGTTT AATTATAGGT GTTCATCAAT CGAAAAAGCA
    12961 ACGTATCTTA TTTAAAGTGC GTTGCTTTTT TCTCATTTAT AAGGTTAAAT AATTCTCATA
    13021 TATCAAGCAA AGTGACAGGC GCCCTTAAAT ATTCTGACAA ATGCTCTTTC CCTAAACTCC
    13081 CCCCATAAAA AAACCCGCCG AAGCGGGTTT TTACGTTATT TGCGGATTAA CGATTACTCG
    13141 TTATCAGAAC CGCCCAGGGG GCCCGAGCTT AAGACTGGCC GTCGTTTTAC AACACAGAAA
    13201 GAGTTTGTAG AAACGCAAAA AGGCCATCCG TCAGGGGCCT TCTGCTTAGT TTGATGCCTG
    13261 GCAGTTCCCT ACTCTCGCCT TCCGCTTCCT CGCTCACTGA CTCGCTGCGC TCGGTCGTTC
    13321 GGCTGCGGCG AGCGGTATCA GCTCACTCAA AGGCGGTAAT ACGGTTATCC ACAGAATCAG
    13381 GGGATAACGC AGGAAAGAAC ATGTGAGCAA AAGGCCAGCA AAAGGCCAGG AACCGTAAAA
    13441 AGGCCGCGTT GCTGGCGTTT TTCCATAGGC TCCGCCCCCC TGACGAGCAT CACAAAAATC
    13501 GACGCTCAAG TCAGAGGTGG CGAAACCCGA CAGGACTATA AAGATACCAG GCGTTTCCCC
    13561 CTGGAAGCTC CCTCGTGCGC TCTCCTGTTC CGACCCTGCC GCTTACCGGA TACCTGTCCG
    13621 CCTTTCTCCC TTCGGGAAGC GTGGCGCTTT CTCATAGCTC ACGCTGTAGG TATCTCAGTT
    13681 CGGTGTAGGT CGTTCGCTCC AAGCTGGGCT GTGTGCACGA ACCCCCCGTT CAGCCCGACC
    13741 GCTGCGCCTT ATCCGGTAAC TATCGTCTTG AGTCCAACCC GGTAAGACAC GACTTATCGC
    13801 CACTGGCAGC AGCCACTGGT AACAGGATTA GCAGAGCGAG GTATGTAGGC GGTGCTACAG
    13861 AGTTCTTGAA GTGGTGGGCT AACTACGGCT ACACTAGAAG AACAGTATTT GGTATCTGCG
    13921 CTCTGCTGAA GCCAGTTACC TTCGGAAAAA GAGTTGGTAG CTCTTGATCC GGCAAACAAA
    13981 CCACCGCTGG TAGCGGTGGT TTTTTTGTTT GCAAGCAGCA GATTACGCGC AGAAAAAAAG
    14041 GATCTCAAGA AGATCCTTTG ATCTTTTCTA CGGGG  
//
