# Supplementary material for: Fitness effects of CRISPR endonucleases in Drosophila melanogaster populations
Source: eLife. 2022 Sep 22;11:e71809. doi: 10.7554/eLife.71809 (PMC9545523; doi:10.7554/eLife.71809)
Supplement: Supplementary file 6. [file elife-71809-supp6.zip]

Archive with 10 entries (9 files):
- example-pictures/
- __MACOSX/._example-pictures
- example-pictures/IMG_0001.JPG
- __MACOSX/example-pictures/._IMG_0001.JPG
- example-pictures/IMG_0003.JPG
- __MACOSX/example-pictures/._IMG_0003.JPG
- example-pictures/IMG_0002.JPG
- __MACOSX/example-pictures/._IMG_0002.JPG
- example-pictures/README.txt
- __MACOSX/example-pictures/._README.txt
