# Supplementary material for: Fitness effects of CRISPR endonucleases in Drosophila melanogaster populations
Source: eLife. 2022 Sep 22;11:e71809. doi: 10.7554/eLife.71809 (PMC9545523; doi:10.7554/eLife.71809)
Supplement: Supplementary file 7. [file elife-71809-supp7.zip]

Archive with 8 entries (7 files):
- phenotype_assays/
- __MACOSX/._phenotype_assays
- phenotype_assays/.Rhistory
- __MACOSX/phenotype_assays/._.Rhistory
- phenotype_assays/raw_viability.csv
- __MACOSX/phenotype_assays/._raw_viability.csv
- phenotype_assays/raw_fecundity.csv
- __MACOSX/phenotype_assays/._raw_fecundity.csv
